# Supplementary material for: Identification of Maize Long Non-Coding RNAs Responsive to Drought Stress
Source: PLoS One. 2014 Jun 3;9(6):e98958. doi: 10.1371/journal.pone.0098958 (PMC4044008; doi:10.1371/journal.pone.0098958)
Supplement: Table S2 — The expression of 664 lncRNA in control and drought stress leaves. (XLS) [file pone.0098958.s005.xls]

## Sheet: Sheet2
Table_S2 The expression of 664 lncRNA in control and drought stress leaves
Id	class	ctl_exp	trt_exp	ctl_rpkm	trt_rpkm	LFC	regulation	P-value	FDR	sig
GRMZM2G025552_T02	intragenic	15	56	0.514962	1.84636	1.84215	up	1.53e-06	3.18e-06	**
GRMZM2G574383_T01	intragenic	14	46	0.593157	1.87173	1.65789	up	5.31e-05	9.81e-05	**
GRMZM2G541687_T02	intragenic	9	34	0.167015	0.605949	1.85922	up	0.000179972	0.00031791	**
GRMZM5G812298_T01	intragenic	17	58	1.4976	4.90704	1.7122	up	3.26e-06	6.64e-06	**
GRMZM2G552469_T01	intragenic	9	39	0.220698	0.918471	2.05716	up	1.73e-05	3.33e-05	**
GRMZM5G841053_T01	intragenic	4	31	0.327649	2.43868	2.89588	up	3.41e-06	6.94e-06	**
GRMZM2G047781_T02	intragenic	89	201	1.65422	3.58793	1.117	up	2.81e-10	7.49e-10	**
GRMZM2G025303_T02	intragenic	0	17	0.001	0.568869	9.15195	up	1.09e-05	2.13e-05	**
GRMZM2G025303_T01	intragenic	0	16	0.001	0.223782	7.80595	up	2.14e-05	4.09e-05	**
GRMZM2G166979_T01	intragenic	48	104	1.56502	3.25655	1.05716	up	1.49e-05	2.87e-05	**
GRMZM2G022804_T02	intragenic	39	124	0.800047	2.44296	1.61048	up	5.9e-11	1.64e-10	**
GRMZM2G157127_T01	intragenic	10	47	0.156888	0.708162	2.17434	up	9.72e-07	2.05e-06	**
GRMZM5G819500_T01	intragenic	27	70	0.750374	1.86834	1.31608	up	2.47e-05	4.68e-05	**
GRMZM2G090657_T01	intragenic	84	206	2.7198	6.40575	1.23587	up	4.45e-12	1.32e-11	**
GRMZM5G873675_T02	intragenic	16	51	1.25764	3.84992	1.61411	up	2.92e-05	5.51e-05	**
GRMZM5G873675_T01	intragenic	31	88	0.891248	2.42977	1.44692	up	3.6e-07	7.83e-07	**
GRMZM2G142660_T04	intragenic	25	61	0.921997	2.16055	1.22856	up	0.000192736	0.000339235	**
GRMZM2G059064_T02	intragenic	91	260	7.30031	20.0317	1.45626	up	1.11e-18	4.54e-18	**
GRMZM2G063679_T02	intragenic	4806	12218	132.151	322.649	1.28778	up	0	0	**
GRMZM2G063679_T03	intragenic	4806	12218	94.76	231.359	1.28778	up	0	0	**
GRMZM2G063679_T04	intragenic	4806	12218	142.561	348.067	1.28778	up	0	0	**
GRMZM2G044992_T01	intragenic	20	50	0.23785	0.571068	1.26361	up	0.000572194	0.000963263	**
GRMZM2G068024_T02	intragenic	31	80	0.949729	2.35382	1.30941	up	6.95e-06	1.38e-05	**
GRMZM2G044569_T05	intragenic	39	87	1.50737	3.22939	1.09922	up	4.41e-05	8.21e-05	**
GRMZM2G366681_T01	intragenic	876	2203	14.938	36.0785	1.27215	up	4.08e-119	1.08e-117	**
GRMZM2G002483_T01	intragenic	83	210	4.22142	10.2576	1.28089	up	6.6e-13	2.05e-12	**
GRMZM2G149236_T01	intragenic	67	170	2.30016	5.60503	1.28498	up	9.22e-11	2.53e-10	**
GRMZM2G149236_T02	intragenic	67	170	2.82841	6.89226	1.28498	up	9.22e-11	2.53e-10	**
GRMZM2G149236_T03	intragenic	61	145	1.99725	4.55949	1.19085	up	1.76e-08	4.18e-08	**
GRMZM2G141152_T02	intragenic	36	84	1.22868	2.75335	1.16408	up	2.65e-05	5.01e-05	**
GRMZM2G141136_T02	intragenic	17	63	0.274647	0.977486	1.8315	up	3.68e-07	8e-07	**
GRMZM2G347623_T05	intragenic	63	153	6.56577	15.3137	1.22179	up	3.48e-09	8.66e-09	**
GRMZM5G885862_T01	intragenic	0	14	0.001	0.716625	9.48507	up	8.24e-05	0.000149775	**
GRMZM2G043737_T02	intragenic	49	114	2.08361	4.65554	1.15986	up	1.02e-06	2.15e-06	**
GRMZM2G010323_T05	intragenic	179	408	10.3691	22.6983	1.13029	up	1.03e-19	4.43e-19	**
GRMZM2G420713_T02	intragenic	147	313	8.93674	18.2747	1.03203	up	1.48e-13	4.76e-13	**
GRMZM2G555422_T01	intragenic	25	68	0.824328	2.15334	1.38529	up	1.55e-05	2.98e-05	**
GRMZM2G555422_T02	intragenic	26	71	1.015	2.66192	1.39099	up	9.36e-06	1.84e-05	**
GRMZM2G008730_T02	intragenic	35	113	2.02246	6.27097	1.63258	up	2.83e-10	7.53e-10	**
GRMZM2G009653_T03	intragenic	6	33	0.216157	1.14177	2.40111	up	1.47e-05	2.85e-05	**
GRMZM2G176677_T05	intragenic	34	83	1.4836	3.47826	1.22926	up	1.3e-05	2.52e-05	**
GRMZM2G110279_T02	intragenic	54	126	1.42766	3.19925	1.16408	up	2.53e-07	5.55e-07	**
GRMZM2G110279_T01	intragenic	54	126	0.704261	1.57818	1.16408	up	2.53e-07	5.55e-07	**
GRMZM2G455290_T01	intragenic	41	258	0.691577	4.17947	2.59536	up	5.62e-38	4.39e-37	**
GRMZM2G119081_T01	intragenic	28	82	0.36375	1.02307	1.49188	up	5.08e-07	1.09e-06	**
GRMZM2G119081_T02	intragenic	28	82	0.833748	2.34496	1.49188	up	5.08e-07	1.09e-06	**
GRMZM2G397297_T02	intragenic	77	232	1.62675	4.70721	1.53288	up	4.91e-18	1.95e-17	**
GRMZM2G397297_T01	intragenic	30	96	0.85827	2.63766	1.61975	up	7.62e-09	1.86e-08	**
GRMZM2G509619_T01	intragenic	51	144	4.04964	10.9813	1.43918	up	8.11e-11	2.24e-10	**
GRMZM2G047777_T03	intragenic	37	82	1.13206	2.4095	1.08978	up	8.26e-05	0.000150144	**
GRMZM2G047777_T04	intragenic	33	75	1.4702	3.20899	1.12611	up	0.000111708	0.000200804	**
GRMZM2G026672_T02	intragenic	43	98	0.912576	1.99743	1.13013	up	9.17e-06	1.8e-05	**
GRMZM2G010551_T04	intragenic	12	47	0.365717	1.37565	1.91131	up	6.59e-06	1.31e-05	**
GRMZM5G843434_T01	intragenic	148	406	5.77768	15.2217	1.39757	up	1.05e-26	5.87e-26	**
GRMZM5G862594_T01	intragenic	2	17	0.0537902	0.439104	3.02915	up	0.000556222	0.000937374	**
GRMZM2G383240_T04	intragenic	97	241	4.40557	10.5122	1.25466	up	3.49e-14	1.16e-13	**
GRMZM5G809579_T01	intragenic	36	151	3.68605	14.8484	2.01016	up	3.73e-17	1.43e-16	**
GRMZM2G380195_T02	intragenic	64	135	1.53712	3.1139	1.0185	up	1.66e-06	3.45e-06	**
GRMZM2G380195_T04	intragenic	64	135	1.8132	3.6732	1.0185	up	1.66e-06	3.45e-06	**
GRMZM2G380195_T05	intragenic	62	135	0.714054	1.4932	1.0643	up	6.83e-07	1.46e-06	**
GRMZM2G062245_T01	intragenic	224	490	4.63999	9.74788	1.07097	up	1.52e-21	7.02e-21	**
GRMZM2G062245_T02	intragenic	305	752	11.6154	27.504	1.24361	up	1.93e-40	1.61e-39	**
GRMZM2G563482_T01	intragenic	102	213	5.52479	11.08	1.00397	up	2.61e-09	6.55e-09	**
GRMZM2G154056_T01	intragenic	1	19	0.028574	0.521398	4.18961	up	3.07e-05	5.78e-05	**
GRMZM2G044503_T01	intragenic	70	153	2.05295	4.30939	1.06979	up	1.09e-07	2.45e-07	**
GRMZM2G114924_T01	intragenic	18	50	0.769614	2.05312	1.41561	up	0.000171831	0.000304101	**
GRMZM2G136635_T02	intragenic	731	1882	24.2403	59.9356	1.30601	up	3.34e-106	7.84e-105	**
GRMZM2G136635_T01	intragenic	704	1834	30.8926	77.2904	1.32303	up	1.36e-105	3.17e-104	**
GRMZM5G858444_T01	intragenic	84	242	2.58023	7.13904	1.46823	up	1.1e-17	4.29e-17	**
GRMZM2G346312_T01	intragenic	41	145	3.03855	10.3204	1.76404	up	4.19e-14	1.38e-13	**
GRMZM2G064853_T04	intragenic	109	250	2.67853	5.90003	1.13928	up	8.56e-13	2.64e-12	**
GRMZM2G016640_T01	intragenic	15	51	0.527371	1.72203	1.70722	up	1.37e-05	2.65e-05	**
GRMZM2G126853_T04	intragenic	46	100	1.94894	4.06899	1.06198	up	2.03e-05	3.88e-05	**
GRMZM2G464976_T04	intragenic	8	33	0.478871	1.89709	1.98608	up	0.000116605	0.000209296	**
GRMZM2G575546_T01	intragenic	23	56	1.13039	2.64321	1.22548	up	0.000367043	0.000628605	**
GRMZM5G854439_T01	intragenic	13	47	0.712405	2.47358	1.79583	up	1.56e-05	3e-05	**
GRMZM2G039630_T01	intragenic	39	185	1.44977	6.60465	2.18766	up	7.09e-23	3.47e-22	**
GRMZM2G133675_T03	intragenic	66	182	1.72926	4.57964	1.40508	up	6.95e-13	2.16e-12	**
GRMZM5G881498_T01	intragenic	242	552	23.8375	52.219	1.13134	up	3.74e-26	2.06e-25	**
GRMZM5G866121_T01	intragenic	15	54	0.690679	2.38794	1.78968	up	3.71e-06	7.52e-06	**
GRMZM2G105579_T01	intragenic	78	229	0.742924	2.09474	1.49548	up	3.07e-17	1.18e-16	**
GRMZM2G105579_T02	intragenic	35	90	1.12545	2.77935	1.30425	up	1.97e-06	4.07e-06	**
GRMZM2G105579_T03	intragenic	16	64	0.441512	1.69608	1.94168	up	9.76e-08	2.21e-07	**
GRMZM2G094083_T07	intragenic	114	245	2.3847	4.92198	1.04543	up	4.01e-11	1.13e-10	**
GRMZM2G495234_T01	intragenic	23	68	0.573035	1.62707	1.50558	up	4.23e-06	8.54e-06	**
GRMZM2G085547_T06	intragenic	77	184	3.18152	7.30142	1.19846	up	1.73e-10	4.67e-10	**
GRMZM2G075489_T01	intragenic	57	134	1.95686	4.41808	1.17488	up	8.45e-08	1.92e-07	**
GRMZM2G420571_T01	intragenic	39	92	0.590054	1.33678	1.17984	up	8.72e-06	1.72e-05	**
GRMZM5G841309_T01	intragenic	13	40	0.304703	0.900406	1.56317	up	0.000310154	0.000535019	**
GRMZM2G166005_T01	intragenic	14	54	0.487805	1.80699	1.88922	up	1.58e-06	3.29e-06	**
GRMZM5G820301_T01	intragenic	40	101	3.70555	8.98584	1.27797	up	6.94e-07	1.48e-06	**
GRMZM2G041039_T01	intragenic	0	12	0.001	0.394489	8.62384	up	0.000316662	0.0005457	**
GRMZM2G018837_T03	intragenic	133	299	5.91406	12.7688	1.1104	up	1.8e-14	6.06e-14	**
GRMZM5G883250_T02	intragenic	125	270	3.7508	7.78076	1.05271	up	3.1e-12	9.26e-12	**
GRMZM5G866581_T01	intragenic	83	221	3.89083	9.94949	1.35455	up	1.37e-14	4.64e-14	**
GRMZM2G077088_T01	intragenic	20	110	0.864628	4.56706	2.40111	up	1.09e-15	3.89e-15	**
GRMZM2G023858_T02	intragenic	20	51	1.15284	2.82327	1.29218	up	0.000399727	0.000681761	**
GRMZM2G177942_T03	intragenic	1	16	0.0351581	0.540244	3.94168	up	0.0002	0.000351322	**
GRMZM2G026157_T01	intragenic	25	161	0.984189	6.08708	2.62874	up	1.4e-24	7.25e-24	**
GRMZM2G026892_T01	intragenic	661	1409	10.0397	20.553	1.03363	up	1.2e-55	1.39e-54	**
GRMZM5G813903_T01	intragenic	33	85	3.05708	7.56234	1.30668	up	3.7e-06	7.49e-06	**
GRMZM2G159364_T01	intragenic	18	63	0.262795	0.883344	1.74904	up	8.38e-07	1.78e-06	**
GRMZM2G017730_T02	intragenic	96	201	2.33207	4.68933	1.00777	up	6.58e-09	1.61e-08	**
GRMZM2G005562_T06	intragenic	389	819	27.6865	55.9819	1.01578	up	3.56e-32	2.38e-31	**
GRMZM2G005562_T07	intragenic	133	321	4.43554	10.2812	1.21283	up	1.58e-17	6.14e-17	**
GRMZM2G701985_T01	intragenic	10	47	0.291448	1.31554	2.17434	up	9.72e-07	2.05e-06	**
GRMZM2G117108_T03	intragenic	26	61	0.993402	2.23834	1.17198	up	0.000328029	0.000564069	**
GRMZM2G399921_T01	intragenic	91	197	2.95876	6.15148	1.05594	up	2.41e-09	6.06e-09	**
GRMZM2G590346_T01	intragenic	3	20	0.120542	0.771777	2.67865	up	0.000399137	0.000680865	**
GRMZM2G018573_T02	intragenic	54	127	1.64788	3.72203	1.17548	up	1.82e-07	4.04e-07	**
GRMZM2G180435_T01	intragenic	31	69	2.38843	5.10557	1.09601	up	0.000290187	0.000502082	**
GRMZM2G073495_T03	intragenic	54	143	1.70586	4.3384	1.34667	up	7.38e-10	1.91e-09	**
GRMZM2G056038_T05	intragenic	54	137	1.67637	4.08452	1.28483	up	6.18e-09	1.51e-08	**
GRMZM2G060373_T02	intragenic	92	258	2.59388	6.98598	1.42935	up	4.43e-18	1.76e-17	**
GRMZM2G122013_T02	intragenic	180	404	2.3594	5.08575	1.10804	up	5.74e-19	2.38e-18	**
GRMZM2G122013_T03	intragenic	180	404	2.51924	5.43029	1.10804	up	5.74e-19	2.38e-18	**
GRMZM2G122013_T06	intragenic	122	268	2.11596	4.46403	1.07703	up	1.47e-12	4.47e-12	**
GRMZM2G700969_T01	intragenic	98	268	2.26291	5.94322	1.39306	up	4.54e-18	1.8e-17	**
GRMZM2G700972_T01	intragenic	49	140	2.4133	6.62197	1.45626	up	1.02e-10	2.8e-10	**
GRMZM2G356338_T01	intragenic	44	178	1.20278	4.67304	1.95798	up	2.44e-19	1.03e-18	**
GRMZM2G094074_T03	intragenic	7	40	0.39377	2.16097	2.45626	up	1.24e-06	2.59e-06	**
GRMZM2G061465_T04	intragenic	180	407	7.20771	15.6518	1.11871	up	2.27e-19	9.6e-19	**
GRMZM2G701044_T01	intragenic	45	123	1.22581	3.21782	1.39234	up	4.78e-09	1.18e-08	**
GRMZM2G443881_T03	intragenic	17	69	0.82337	3.20952	1.96274	up	2.42e-08	5.72e-08	**
GRMZM5G871839_T01	intragenic	49	135	3.10001	8.20248	1.40379	up	6.66e-10	1.73e-09	**
GRMZM2G381318_T01	intragenic	23	75	0.423116	1.32507	1.64694	up	2.48e-07	5.46e-07	**
GRMZM2G000816_T05	intragenic	154	729	7.91877	36.0006	2.18467	up	2.42e-85	4.51e-84	**
GRMZM2G088349_T01	intragenic	5	26	0.121842	0.608479	2.32019	up	0.000176662	0.000312256	**
GRMZM2G389903_T01	intragenic	22	73	0.909007	2.89676	1.67208	up	2.69e-07	5.9e-07	**
GRMZM2G060726_T03	intragenic	55	122	0.947581	2.01864	1.09106	up	1.47e-06	3.06e-06	**
GRMZM2G170400_T02	intragenic	24	518	0.889332	18.4343	4.37353	up	6e-118	1.57e-116	**
GRMZM2G101545_T02	intragenic	28	75	0.944594	2.42993	1.36315	up	7.23e-06	1.43e-05	**
GRMZM2G002910_T03	intragenic	165	369	3.09391	6.645	1.10284	up	2.46e-17	9.49e-17	**
GRMZM2G144645_T05	intragenic	10	74	0.259388	1.84343	2.82921	up	6.83e-13	2.12e-12	**
GRMZM2G122810_T04	intragenic	405	985	19.6156	45.817	1.22388	up	3.5e-51	3.7e-50	**
GRMZM2G141941_T03	intragenic	58	130	3.85757	8.30375	1.10607	up	4.98e-07	1.07e-06	**
GRMZM2G312838_T09	intragenic	233	545	5.61339	12.6099	1.16761	up	4.27e-27	2.43e-26	**
GRMZM5G899151_T01	intragenic	1	42	0.0374718	1.51147	5.334	up	1.19e-11	3.44e-11	**
GRMZM2G125853_T06	intragenic	23	62	0.551267	1.42715	1.37232	up	4.23e-05	7.87e-05	**
GRMZM2G039036_T01	intragenic	36	126	1.11314	3.74163	1.74904	up	2.62e-12	7.85e-12	**
GRMZM2G088590_T04	intragenic	65	166	1.43424	3.51771	1.29435	up	1.21e-10	3.3e-10	**
GRMZM5G886969_T07	intragenic	301	655	6.92299	14.4682	1.06341	up	5.82e-28	3.39e-27	**
GRMZM2G414460_T05	intragenic	12	41	0.368605	1.20951	1.71427	up	9.59e-05	0.000173279	**
GRMZM5G852505_T01	intragenic	40	85	4.15021	8.46982	1.02915	up	0.000130154	0.000232789	**
GRMZM2G506602_T01	intragenic	22	60	1.16197	3.04345	1.38914	up	4.82e-05	8.92e-05	**
GRMZM2G590027_T02	intragenic	34	115	1.47259	4.78351	1.69971	up	5.79e-11	1.61e-10	**
GRMZM2G590027_T01	intragenic	36	124	1.23773	4.09439	1.72595	up	6.14e-12	1.8e-11	**
GRMZM2G492296_T01	intragenic	181	406	7.36139	15.8581	1.10717	up	4.95e-19	2.06e-18	**
GRMZM2G064426_T03	intragenic	376	838	11.4144	24.4318	1.0979	up	4.21e-37	3.21e-36	**
GRMZM2G399541_T01	intragenic	102	367	3.55401	12.2809	1.78889	up	4.82e-34	3.39e-33	**
GRMZM2G474658_T05	intragenic	101	228	5.04891	10.946	1.11636	up	1.84e-11	5.27e-11	**
GRMZM2G063431_T01	intragenic	27342	63410	962.742	2144.28	1.15527	up	0	0	**
GRMZM2G063431_T02	intragenic	27258	63235	1046.61	2331.8	1.15573	up	0	0	**
GRMZM5G873581_T02	intragenic	24	59	1.10509	2.60905	1.23936	up	0.000223406	0.000390853	**
GRMZM2G028054_T04	intragenic	74	164	1.97884	4.2118	1.08978	up	2.36e-08	5.57e-08	**
GRMZM2G156376_T01	intragenic	305	721	4.53806	10.3027	1.18287	up	5.07e-36	3.76e-35	**
GRMZM2G156376_T02	intragenic	43	134	2.03617	6.09391	1.58151	up	1.84e-11	5.26e-11	**
GRMZM2G497928_T01	intragenic	6	32	0.214831	1.10037	2.35672	up	2.47e-05	4.68e-05	**
GRMZM2G704251_T01	intragenic	5	27	0.201946	1.04731	2.37464	up	0.000105467	0.000189981	**
GRMZM2G409101_T01	intragenic	7	86	0.287196	3.38863	3.56059	up	5.56e-18	2.2e-17	**
GRMZM5G842855_T01	intragenic	69	151	4.36532	9.17463	1.07156	up	1.27e-07	2.85e-07	**
GRMZM2G556522_T01	intragenic	27	75	0.814359	2.17249	1.41561	up	3.89e-06	7.88e-06	**
GRMZM2G095868_T01	intragenic	38	83	1.39045	2.91672	1.06879	up	9.66e-05	0.000174641	**
GRMZM5G894376_T01	intragenic	10	42	0.176722	0.712827	2.01207	up	1.08e-05	2.11e-05	**
GRMZM2G465860_T02	intragenic	57	224	2.05033	7.73822	1.91615	up	2.55e-23	1.27e-22	**
GRMZM2G523064_T01	intragenic	1599	817	49.9713	24.5211	-1.02708	down	4.49e-65	6.11e-64	**
GRMZM2G084547_T02	intragenic	730	309	8.7215	3.54545	-1.29861	down	7.67e-44	6.88e-43	**
GRMZM2G427054_T01	intragenic	756	241	20.9855	6.42479	-1.70767	down	2.97e-67	4.19e-66	**
GRMZM2G410764_T01	intragenic	46	16	1.08144	0.361251	-1.58188	down	6.07e-05	0.000111438	**
GRMZM2G565940_T01	intragenic	1404	670	84.9127	38.9157	-1.12563	down	2.65e-66	3.67e-65	**
GRMZM5G824689_T01	intragenic	76	16	5.79809	1.17229	-2.30624	down	2.73e-11	7.73e-11	**
GRMZM2G061439_T01	intragenic	409	92	12.9729	2.80251	-2.21071	down	9.1e-52	9.75e-51	**
GRMZM5G805389_T01	intragenic	4578	587	196.82	24.2368	-3.0216	down	0	0	**
GRMZM5G847669_T01	intragenic	102	38	6.01309	2.15143	-1.48282	down	1.05e-08	2.54e-08	**
GRMZM2G390804_T01	intragenic	65	16	6.16838	1.45822	-2.08069	down	7.97e-09	1.94e-08	**
GRMZM5G824062_T01	intragenic	11	0	0.383848	0.001	-8.58439	down	0.000382185	0.000652955	**
GRMZM5G844094_T01	intragenic	75	24	3.56593	1.09589	-1.70217	down	6.1e-08	1.4e-07	**
GRMZM2G117281_T02	intragenic	814	127	15.1176	2.2652	-2.73852	down	1.09e-129	3.15e-128	**
GRMZM2G167594_T02	intragenic	1369	697	37.6434	18.4061	-1.03221	down	2.03e-56	2.39e-55	**
GRMZM2G077858_T01	intragenic	127	62	2.40455	1.12737	-1.09281	down	4.71e-07	1.02e-06	**
TCONS_00007700	intragenic	21	59	0.650191	1.75436	1.43201	up	3.74e-05	6.99e-05	**
TCONS_00002814	intragenic	31	88	1.12375	3.06362	1.44692	up	3.6e-07	7.83e-07	**
TCONS_00016282	intragenic	563	2009	19.4714	66.7289	1.77695	up	5.67e-177	2.31e-175	**
TCONS_00013613	intragenic	127	286	5.5108	11.9185	1.11287	up	5.98e-14	1.96e-13	**
TCONS_00013653	intragenic	159	511	4.49921	13.8869	1.62598	up	4.35e-41	3.67e-40	**
TCONS_00013654	intragenic	159	511	4.26159	13.1535	1.62598	up	4.35e-41	3.67e-40	**
TCONS_00016497	intragenic	121	252	8.4573	16.9158	1.0001	up	1.06e-10	2.9e-10	**
TCONS_00020829	intragenic	28	82	0.395917	1.11354	1.49188	up	5.08e-07	1.09e-06	**
TCONS_00020830	intragenic	28	82	0.394008	1.10817	1.49188	up	5.08e-07	1.09e-06	**
TCONS_00026666	intragenic	59	158	0.84708	2.17858	1.36282	up	6.4e-11	1.77e-10	**
TCONS_00026669	intragenic	31	94	0.463312	1.34923	1.54208	up	3.48e-08	8.12e-08	**
TCONS_00029433	intragenic	362	899	19.1196	45.6011	1.25401	up	1.28e-48	1.28e-47	**
TCONS_00029434	intragenic	362	898	7.64785	18.2201	1.25241	up	1.79e-48	1.79e-47	**
TCONS_00029435	intragenic	362	898	6.30192	15.0136	1.25241	up	1.79e-48	1.79e-47	**
TCONS_00031020	intragenic	74	179	1.77546	4.12456	1.21605	up	1.91e-10	5.13e-10	**
TCONS_00043702	intragenic	78	229	0.633139	1.78519	1.49548	up	3.07e-17	1.18e-16	**
TCONS_00043703	intragenic	78	229	0.684037	1.9287	1.49548	up	3.07e-17	1.18e-16	**
TCONS_00052155	intragenic	47	347	1.09393	7.75651	2.82589	up	2.86e-55	3.29e-54	**
TCONS_00052976	intragenic	50	122	0.636102	1.4906	1.22856	up	1.2e-07	2.7e-07	**
TCONS_00049835	intragenic	5	30	0.105825	0.609795	2.52665	up	2.18e-05	4.16e-05	**
TCONS_00064391	intragenic	8	34	0.226925	0.926226	2.02915	up	7.25e-05	0.000132346	**
TCONS_00073048	intragenic	85	194	7.81229	17.124	1.1322	up	3.72e-10	9.84e-10	**
TCONS_00082529	intragenic	96	205	6.2601	12.8383	1.0362	up	2.04e-09	5.15e-09	**
TCONS_00082663	intragenic	37	125	0.593652	1.92613	1.69801	up	8.76e-12	2.56e-11	**
TCONS_00025305	intragenic	115	30	4.30236	1.07789	-1.99692	down	6.6e-14	2.16e-13	**
TCONS_00032687	overlapping	10	41	0.476428	1.87597	1.97731	up	1.73e-05	3.33e-05	**
TCONS_00037828	overlapping	48	102	0.564797	1.15265	1.02915	up	2.73e-05	5.15e-05	**
TCONS_00039213	overlapping	74	169	3.32217	7.28654	1.13311	up	4.94e-09	1.22e-08	**
TCONS_00053556	overlapping	23	70	0.289765	0.846955	1.5474	up	1.91e-06	3.96e-06	**
TCONS_00056050	overlapping	75	179	1.23388	2.82819	1.19668	up	3.2e-10	8.52e-10	**
TCONS_00060864	overlapping	168	537	8.50749	26.1163	1.61814	up	8.3e-43	7.28e-42	**
TCONS_00060876	overlapping	70	311	0.749609	3.19847	2.09317	up	1.78e-35	1.3e-34	**
TCONS_00060877	overlapping	60	249	0.913101	3.63925	1.99479	up	4.48e-27	2.54e-26	**
TCONS_00067295	overlapping	14	66	0.19124	0.865844	2.17872	up	5.48e-09	1.35e-08	**
TCONS_00064617	overlapping	41	86	1.3912	2.80251	1.0104	up	0.000149953	0.00026679	**
TCONS_00074840	overlapping	105	350	1.79052	5.73195	1.67865	up	6.57e-30	4.09e-29	**
TCONS_00074841	overlapping	107	350	6.50497	20.435	1.65143	up	2.94e-29	1.79e-28	**
TCONS_00071254	overlapping	125	292	7.11736	15.9675	1.16572	up	3.42e-15	1.19e-14	**
TCONS_00054544	overlapping	333	159	10.1752	4.66597	-1.12481	down	6.02e-17	2.28e-16	**
TCONS_00067849	overlapping	83	42	4.71443	2.29111	-1.04104	down	9.27e-05	0.00016778	**
TCONS_00012662	intergenic	16	71	0.546081	2.32723	2.09143	up	3.67e-09	9.13e-09	**
TCONS_00012663	intergenic	33	82	0.786106	1.87597	1.25484	up	1.06e-05	2.08e-05	**
TCONS_00000649	intergenic	10	36	0.195847	0.677118	1.78968	up	0.000170611	0.000302058	**
TCONS_00000762	intergenic	16	45	0.955292	2.58032	1.43354	up	0.000325458	0.000560102	**
TCONS_00000861	intergenic	65	183	2.08437	5.63583	1.43501	up	2.57e-13	8.13e-13	**
TCONS_00012677	intergenic	33	73	0.354037	0.752145	1.08711	up	0.000211925	0.000371485	**
TCONS_00007416	intergenic	11	55	0.487276	2.33986	2.26361	up	5.31e-08	1.22e-07	**
TCONS_00012689	intergenic	0	16	0.001	0.432195	8.75554	up	2.14e-05	4.09e-05	**
TCONS_00012690	intergenic	682	3532	18.5346	92.1861	2.31432	up	0	0	**
TCONS_00007636	intergenic	2	17	0.10106	0.824983	3.02915	up	0.000556222	0.000937268	**
TCONS_00007791	intergenic	1	123	0.0412455	4.87222	6.8842	up	6.94e-35	4.99e-34	**
TCONS_00007792	intergenic	0	27	0.001	1.09863	10.1015	up	1.3e-08	3.14e-08	**
TCONS_00001738	intergenic	63	134	1.84765	3.77424	1.03049	up	1.44e-06	3.01e-06	**
TCONS_00012703	intergenic	2	19	0.121588	1.10933	3.18961	up	0.000174157	0.000308057	**
TCONS_00012711	intergenic	12	64	0.399628	2.04691	2.35672	up	1.72e-09	4.35e-09	**
TCONS_00012718	intergenic	6	27	0.305163	1.31883	2.11161	up	0.00030521	0.000526859	**
TCONS_00008398	intergenic	6	29	0.673412	3.12588	2.2147	up	0.000113236	0.000203447	**
TCONS_00002233	intergenic	12	48	0.731435	2.80983	1.94168	up	4.16e-06	8.4e-06	**
TCONS_00012727	intergenic	6	27	0.639588	2.76412	2.11161	up	0.00030521	0.000526835	**
TCONS_00012731	intergenic	27	62	0.781058	1.72249	1.14099	up	0.000392136	0.0006694	**
TCONS_00012732	intergenic	3	30	0.269365	2.58694	3.26361	up	1.34e-06	2.81e-06	**
TCONS_00012737	intergenic	10	52	0.11935	0.596036	2.32019	up	8.03e-08	1.83e-07	**
TCONS_00012748	intergenic	8	33	0.281689	1.11593	1.98608	up	0.000116605	0.000209301	**
TCONS_00012756	intergenic	0	17	0.001	0.515754	9.01054	up	1.09e-05	2.13e-05	**
TCONS_00012764	intergenic	2	24	0.0704222	0.811588	3.52665	up	8.97e-06	1.76e-05	**
TCONS_00012767	intergenic	30	77	0.321999	0.793724	1.30158	up	1.14e-05	2.22e-05	**
TCONS_00012768	intergenic	14	51	0.320421	1.12101	1.80675	up	6.08e-06	1.21e-05	**
TCONS_00012781	intergenic	18	59	0.186594	0.587383	1.6544	up	4.61e-06	9.28e-06	**
TCONS_00012790	intergenic	0	17	0.001	0.568869	9.15195	up	1.09e-05	2.13e-05	**
TCONS_00012795	intergenic	6	31	0.363817	1.80526	2.31092	up	4.12e-05	7.68e-05	**
TCONS_00012801	intergenic	2	21	0.072953	0.73566	3.334	up	5.37e-05	9.91e-05	**
TCONS_00012840	intergenic	9	33	0.588528	2.07245	1.81615	up	0.000283175	0.000490453	**
TCONS_00012861	intergenic	122	268	3.04608	6.4263	1.07703	up	1.47e-12	4.47e-12	**
TCONS_00012862	intergenic	103	218	2.30099	4.67711	1.02337	up	9.37e-10	2.42e-09	**
TCONS_00012875	intergenic	9	43	0.772443	3.54436	2.19802	up	2.47e-06	5.08e-06	**
TCONS_00012886	intergenic	16	52	0.57731	1.80193	1.64212	up	1.93e-05	3.69e-05	**
TCONS_00012901	intergenic	4	22	0.191745	1.01282	2.40111	up	0.000457069	0.000775761	**
TCONS_00012924	intergenic	3	34	0.118502	1.28982	3.44418	up	1.27e-07	2.85e-07	**
TCONS_00011012	intergenic	12	45	0.398491	1.43514	1.84857	up	1.64e-05	3.15e-05	**
TCONS_00012960	intergenic	2	18	0.0689659	0.596103	3.11161	up	0.000311904	0.000537787	**
TCONS_00011516	intergenic	6	30	0.233839	1.12288	2.26361	up	6.85e-05	0.000125276	**
TCONS_00012973	intergenic	76	160	2.08731	4.22026	1.01568	up	1.93e-07	4.27e-07	**
TCONS_00012224	intergenic	31	75	1.13968	2.64804	1.21631	up	4e-05	7.45e-05	**
TCONS_00012994	intergenic	0	20	0.001	0.486865	8.92738	up	1.45e-06	3.03e-06	**
TCONS_00012997	intergenic	69	169	4.57614	10.7642	1.23404	up	3.87e-10	1.02e-09	**
TCONS_00013000	intergenic	10	43	0.464114	1.91663	2.04602	up	6.73e-06	1.34e-05	**
TCONS_00018501	intergenic	10	39	0.407416	1.52598	1.90516	up	4.38e-05	8.15e-05	**
TCONS_00016144	intergenic	38	149	0.663011	2.49671	1.91292	up	5.75e-16	2.08e-15	**
TCONS_00018504	intergenic	8	36	0.306666	1.32533	2.11161	up	2.77e-05	5.22e-05	**
TCONS_00016218	intergenic	30	89	1.72926	4.92689	1.51053	up	1.26e-07	2.83e-07	**
TCONS_00018515	intergenic	0	23	0.001	0.60382	9.23798	up	1.93e-07	4.27e-07	**
TCONS_00016301	intergenic	14	52	0.905345	3.22949	1.83477	up	3.9e-06	7.89e-06	**
TCONS_00016398	intergenic	62	134	4.3596	9.04908	1.05358	up	9.25e-07	1.96e-06	**
TCONS_00018538	intergenic	5	38	0.292543	2.13525	2.86768	up	2.78e-07	6.1e-07	**
TCONS_00018539	intergenic	3	23	0.274647	2.02221	2.88028	up	7.52e-05	0.000137163	**
TCONS_00018544	intergenic	2	23	0.0588034	0.649449	3.46524	up	1.63e-05	3.14e-05	**
TCONS_00018556	intergenic	0	17	0.001	0.504156	8.97773	up	1.09e-05	2.13e-05	**
TCONS_00018568	intergenic	2	22	0.0672765	0.710724	3.40111	up	2.97e-05	5.59e-05	**
TCONS_00018605	intergenic	5	56	0.44382	4.77386	3.42711	up	8.69e-12	2.54e-11	**
TCONS_00018607	intergenic	9	49	0.48523	2.53715	2.38647	up	1.2e-07	2.7e-07	**
TCONS_00018618	intergenic	8	31	0.189989	0.707043	1.89588	up	0.000296986	0.000513284	**
TCONS_00015026	intergenic	376	802	5.82076	11.9237	1.03455	up	1.87e-32	1.26e-31	**
TCONS_00015029	intergenic	86	202	2.38724	5.38509	1.17363	up	4.7e-11	1.32e-10	**
TCONS_00018634	intergenic	5	31	0.1709	1.0176	2.57395	up	1.28e-05	2.49e-05	**
TCONS_00015418	intergenic	43	99	0.916743	2.02702	1.14477	up	6.64e-06	1.32e-05	**
TCONS_00018641	intergenic	0	26	0.001	0.484155	8.91933	up	2.56e-08	6.03e-08	**
TCONS_00028405	intergenic	4	23	0.351052	1.93858	2.46524	up	0.000270009	0.000468857	**
TCONS_00028406	intergenic	1	19	0.0334455	0.61029	4.18961	up	3.07e-05	5.78e-05	**
TCONS_00028407	intergenic	9	35	0.161619	0.603618	1.90104	up	0.000113791	0.000204385	**
TCONS_00028408	intergenic	4	22	0.0823455	0.434958	2.40111	up	0.000457069	0.000775744	**
TCONS_00028409	intergenic	2	23	0.0324686	0.358597	3.46524	up	1.63e-05	3.14e-05	**
TCONS_00028410	intergenic	15	48	0.554951	1.70549	1.61975	up	4.86e-05	9e-05	**
TCONS_00028416	intergenic	21	56	0.790716	2.02504	1.35672	up	0.000115961	0.000208176	**
TCONS_00028419	intergenic	6	26	0.403659	1.67989	2.05716	up	0.000497041	0.000840946	**
TCONS_00028439	intergenic	23	59	0.623617	1.53634	1.30076	up	0.000126928	0.000227182	**
TCONS_00028443	intergenic	3	22	0.0822971	0.579603	2.81615	up	0.000131801	0.000235586	**
TCONS_00028445	intergenic	18	54	0.743733	2.14281	1.52665	up	3.58e-05	6.71e-05	**
TCONS_00028446	intergenic	2	37	0.0435947	0.774551	4.15114	up	3.07e-09	7.68e-09	**
TCONS_00028451	intergenic	1	22	0.066891	1.4133	4.40111	up	4.63e-06	9.32e-06	**
TCONS_00028454	intergenic	39	104	0.824686	2.11204	1.35672	up	1.33e-07	2.99e-07	**
TCONS_00028457	intergenic	40	84	1.54859	3.1232	1.01207	up	0.000175823	0.000310862	**
TCONS_00028477	intergenic	18	52	0.666999	1.85055	1.4722	up	7.92e-05	0.000144114	**
TCONS_00019849	intergenic	40	109	0.942279	2.46599	1.38794	up	3.9e-08	9.07e-08	**
TCONS_00028487	intergenic	1	19	0.0499892	0.912167	4.18961	up	3.07e-05	5.78e-05	**
TCONS_00028493	intergenic	1	25	0.0398378	0.956489	4.58554	up	6.89e-07	1.47e-06	**
TCONS_00028525	intergenic	5	29	0.235808	1.3135	2.47774	up	3.71e-05	6.94e-05	**
TCONS_00028526	intergenic	12	43	0.689999	2.37454	1.78298	up	4e-05	7.45e-05	**
TCONS_00028527	intergenic	22	65	0.732652	2.0789	1.50462	up	7.01e-06	1.39e-05	**
TCONS_00028529	intergenic	5	25	0.30717	1.47501	2.26361	up	0.000294424	0.000509117	**
TCONS_00028531	intergenic	20	67	0.778165	2.50358	1.68584	up	7.29e-07	1.55e-06	**
TCONS_00020825	intergenic	29	67	0.789969	1.7528	1.14979	up	0.000206989	0.000363202	**
TCONS_00028589	intergenic	17	59	0.616249	2.05402	1.73686	up	2.12e-06	4.38e-06	**
TCONS_00026180	intergenic	105	220	1.44444	2.90656	1.0088	up	1.23e-09	3.16e-09	**
TCONS_00021274	intergenic	9	55	0.26003	1.52612	2.55312	up	5.27e-09	1.3e-08	**
TCONS_00021815	intergenic	177	383	17.1455	35.6303	1.05528	up	8.38e-17	3.15e-16	**
TCONS_00028646	intergenic	3	20	0.10239	0.655559	2.67865	up	0.000399137	0.000680803	**
TCONS_00026863	intergenic	17	50	0.633968	1.79074	1.49808	up	8.89e-05	0.000161165	**
TCONS_00026864	intergenic	19	58	1.02675	3.01011	1.55174	up	1.44e-05	2.79e-05	**
TCONS_00028655	intergenic	2	19	0.0548004	0.499979	3.18961	up	0.000174157	0.000308101	**
TCONS_00028663	intergenic	12	44	0.243812	0.85856	1.81615	up	2.56e-05	4.85e-05	**
TCONS_00028673	intergenic	6	29	0.146211	0.678688	2.2147	up	0.000113236	0.000203442	**
TCONS_00027591	intergenic	8	38	0.458869	2.09328	2.18961	up	1.04e-05	2.03e-05	**
TCONS_00027863	intergenic	16	50	0.911023	2.73416	1.58554	up	4.41e-05	8.2e-05	**
TCONS_00027951	intergenic	38	125	0.959036	3.02975	1.65954	up	1.87e-11	5.36e-11	**
TCONS_00028694	intergenic	31	77	0.609683	1.45438	1.25427	up	2e-05	3.83e-05	**
TCONS_00028696	intergenic	4	22	0.14021	0.740604	2.40111	up	0.000457069	0.000775726	**
TCONS_00028703	intergenic	4	27	0.177191	1.14866	2.69657	up	3.13e-05	5.89e-05	**
TCONS_00028216	intergenic	24	98	0.512607	2.01022	1.97143	up	2.32e-11	6.61e-11	**
TCONS_00028217	intergenic	22	82	0.801231	2.8681	1.8398	up	5.51e-09	1.36e-08	**
TCONS_00037366	intergenic	2	20	0.0605576	0.581585	3.26361	up	9.69e-05	0.000175002	**
TCONS_00033115	intergenic	10	58	0.265585	1.47937	2.47774	up	3.68e-09	9.16e-09	**
TCONS_00029225	intergenic	41	105	0.365741	0.899546	1.29838	up	2.99e-07	6.55e-07	**
TCONS_00037410	intergenic	11	69	0.312402	1.88198	2.59078	up	3.86e-11	1.09e-10	**
TCONS_00037427	intergenic	4	42	0.167347	1.68754	3.334	up	6.08e-09	1.49e-08	**
TCONS_00037444	intergenic	7	28	0.391882	1.50543	1.94168	up	0.000489447	0.000828684	**
TCONS_00037455	intergenic	4	24	0.0885957	0.510515	2.52665	up	0.000158686	0.000281638	**
TCONS_00037467	intergenic	6	35	0.344999	1.93277	2.486	up	5.18e-06	1.04e-05	**
TCONS_00037470	intergenic	11	36	0.254504	0.799925	1.65218	up	0.000377877	0.00064613	**
TCONS_00037485	intergenic	13	51	0.312548	1.17758	1.91367	up	2.57e-06	5.27e-06	**
TCONS_00034502	intergenic	5	26	0.201946	1.00852	2.32019	up	0.000176662	0.000312279	**
TCONS_00030266	intergenic	3	41	0.141485	1.85702	3.71427	up	1.89e-09	4.79e-09	**
TCONS_00034577	intergenic	3	40	0.196727	2.51911	3.67865	up	3.47e-09	8.64e-09	**
TCONS_00037517	intergenic	2	24	0.0317187	0.365545	3.52665	up	8.97e-06	1.76e-05	**
TCONS_00030367	intergenic	22	61	0.637207	1.69681	1.41299	up	3.3e-05	6.2e-05	**
TCONS_00034773	intergenic	13	56	0.536192	2.21824	2.0486	up	2.5e-07	5.49e-07	**
TCONS_00034900	intergenic	6	31	0.344999	1.71188	2.31092	up	4.12e-05	7.68e-05	**
TCONS_00037537	intergenic	3	22	0.200673	1.4133	2.81615	up	0.000131801	0.000235581	**
TCONS_00037558	intergenic	5	26	0.409561	2.04534	2.32019	up	0.000176662	0.000312249	**
TCONS_00031341	intergenic	2	34	0.0764156	1.2476	4.02915	up	1.99e-08	4.71e-08	**
TCONS_00037585	intergenic	0	31	0.001	1.08259	10.0803	up	8.83e-10	2.28e-09	**
TCONS_00037606	intergenic	1	25	0.0648471	1.55695	4.58554	up	6.89e-07	1.47e-06	**
TCONS_00037622	intergenic	1	18	0.0244706	0.423021	4.11161	up	5.75e-05	0.000105848	**
TCONS_00037642	intergenic	80	182	2.47692	5.41175	1.12755	up	1.47e-09	3.75e-09	**
TCONS_00037648	intergenic	9	45	0.541507	2.60027	2.26361	up	9.14e-07	1.93e-06	**
TCONS_00037664	intergenic	4	28	0.103068	0.692895	2.74904	up	1.81e-05	3.47e-05	**
TCONS_00037666	intergenic	19	52	2.03465	5.34792	1.39419	up	0.000151076	0.00026869	**
TCONS_00037200	intergenic	11	46	0.280343	1.1259	2.00581	up	4.2e-06	8.48e-06	**
TCONS_00037692	intergenic	4	24	0.0770461	0.443963	2.52665	up	0.000158686	0.000281631	**
TCONS_00037693	intergenic	2	34	0.0611925	0.999061	4.02915	up	1.99e-08	4.71e-08	**
TCONS_00046418	intergenic	14	43	0.455829	1.34458	1.56059	up	0.000185214	0.000326703	**
TCONS_00046424	intergenic	29	91	0.946858	2.85347	1.5915	up	2.83e-08	6.65e-08	**
TCONS_00046429	intergenic	11	41	0.37598	1.34586	1.8398	up	4.21e-05	7.85e-05	**
TCONS_00046432	intergenic	0	21	0.001	0.837762	9.7104	up	7.41e-07	1.58e-06	**
TCONS_00046441	intergenic	5	26	0.154602	0.772083	2.32019	up	0.000176662	0.000312234	**
TCONS_00046443	intergenic	23	67	0.392496	1.09806	1.48421	up	6.27e-06	1.25e-05	**
TCONS_00046446	intergenic	0	22	0.001	0.418712	8.70981	up	3.78e-07	8.21e-07	**
TCONS_00046464	intergenic	0	20	0.001	0.66826	9.38427	up	1.45e-06	3.03e-06	**
TCONS_00042873	intergenic	27	66	0.677029	1.5894	1.23119	up	0.000101498	0.000183121	**
TCONS_00046468	intergenic	8	36	0.185094	0.799925	2.11161	up	2.77e-05	5.22e-05	**
TCONS_00042984	intergenic	16	66	0.304417	1.20597	1.98608	up	3.87e-08	9.01e-08	**
TCONS_00043157	intergenic	161	429	1.25872	3.22111	1.3556	up	6.28e-27	3.54e-26	**
TCONS_00046506	intergenic	7	34	0.24067	1.12266	2.22179	up	2.66e-05	5.03e-05	**
TCONS_00043270	intergenic	18	47	1.47961	3.71037	1.32635	up	0.000530738	0.000895812	**
TCONS_00046525	intergenic	0	53	0.001	2.30731	11.172	up	3.27e-16	1.2e-15	**
TCONS_00046532	intergenic	33	88	0.656204	1.68055	1.35672	up	1.25e-06	2.62e-06	**
TCONS_00043498	intergenic	27	68	1.32141	3.19616	1.27426	up	5.04e-05	9.33e-05	**
TCONS_00046553	intergenic	3	25	0.123737	0.990288	3.00058	up	2.42e-05	4.6e-05	**
TCONS_00046557	intergenic	6	34	0.123518	0.672208	2.44418	up	8.75e-06	1.72e-05	**
TCONS_00046570	intergenic	0	19	0.001	0.838548	9.71175	up	2.85e-06	5.82e-06	**
TCONS_00046591	intergenic	0	22	0.001	1.65518	10.6928	up	3.78e-07	8.21e-07	**
TCONS_00039514	intergenic	33	85	1.6675	4.12491	1.30668	up	3.7e-06	7.49e-06	**
TCONS_00046599	intergenic	5	37	0.141828	1.00795	2.82921	up	4.85e-07	1.05e-06	**
TCONS_00046607	intergenic	9	32	0.327776	1.11926	1.77176	up	0.000443145	0.000753077	**
TCONS_00046608	intergenic	67	222	1.50107	4.77665	1.67001	up	2.12e-19	8.99e-19	**
TCONS_00046621	intergenic	1	24	0.0208997	0.481721	4.52665	up	1.3e-06	2.72e-06	**
TCONS_00046626	intergenic	1	20	0.0332549	0.63875	4.26361	up	1.64e-05	3.15e-05	**
TCONS_00046629	intergenic	3	21	0.118905	0.799359	2.74904	up	0.000229901	0.000401865	**
TCONS_00046631	intergenic	74	167	6.0615	13.1374	1.11593	up	9.28e-09	2.25e-08	**
TCONS_00046632	intergenic	33	72	0.732304	1.53446	1.06721	up	0.000290258	0.000502194	**
TCONS_00044707	intergenic	114	269	4.45038	10.0853	1.18026	up	2.31e-14	7.74e-14	**
TCONS_00044708	intergenic	118	274	3.00732	6.70645	1.15707	up	3.4e-14	1.13e-13	**
TCONS_00046646	intergenic	4	24	0.15037	0.866478	2.52665	up	0.000158686	0.000281658	**
TCONS_00046652	intergenic	36	75	2.03	4.06161	1.00058	up	0.000449382	0.000763256	**
TCONS_00045327	intergenic	98	486	1.00784	4.80008	2.25179	up	1.34e-59	1.67e-58	**
TCONS_00045504	intergenic	98	212	3.03021	6.29545	1.05489	up	6.16e-10	1.61e-09	**
TCONS_00046674	intergenic	1	19	0.0439641	0.802226	4.18961	up	3.07e-05	5.78e-05	**
TCONS_00045807	intergenic	45	99	1.49434	3.15731	1.07919	up	1.74e-05	3.35e-05	**
TCONS_00046692	intergenic	2	20	0.155116	1.48971	3.26361	up	9.69e-05	0.000175024	**
TCONS_00046694	intergenic	5	72	0.139124	1.92401	3.78968	up	5.84e-16	2.11e-15	**
TCONS_00041672	intergenic	2	23	0.0792698	0.875488	3.46524	up	1.63e-05	3.14e-05	**
TCONS_00041781	intergenic	20	85	1.06113	4.33116	2.02915	up	2.33e-10	6.24e-10	**
TCONS_00046702	intergenic	7	30	0.174031	0.716298	2.04122	up	0.000189192	0.000333283	**
TCONS_00046411	intergenic	7	28	0.10639	0.4087	1.94168	up	0.000489447	0.000828665	**
TCONS_00051526	intergenic	55	122	1.32096	2.81405	1.09106	up	1.47e-06	3.06e-06	**
TCONS_00056255	intergenic	26	79	1.54445	4.50684	1.54502	up	4.24e-07	9.17e-07	**
TCONS_00056262	intergenic	8	47	0.158405	0.893762	2.49627	up	1.05e-07	2.37e-07	**
TCONS_00056274	intergenic	18	72	1.19718	4.599	1.94168	up	1.51e-08	3.62e-08	**
TCONS_00056275	intergenic	2	32	0.18751	2.8813	3.94168	up	6.84e-08	1.57e-07	**
TCONS_00047640	intergenic	34	103	1.82048	5.29649	1.54072	up	7.81e-09	1.91e-08	**
TCONS_00056285	intergenic	8	38	0.616368	2.81176	2.18961	up	1.04e-05	2.03e-05	**
TCONS_00056286	intergenic	8	37	0.259749	1.15375	2.15114	up	1.7e-05	3.26e-05	**
TCONS_00056287	intergenic	34	93	0.637021	1.67341	1.39338	up	3.64e-07	7.92e-07	**
TCONS_00056288	intergenic	2	40	0.0982946	1.88801	4.26361	up	4.7e-10	1.24e-09	**
TCONS_00056293	intergenic	0	19	0.001	0.957263	9.90277	up	2.85e-06	5.82e-06	**
TCONS_00056298	intergenic	2	22	0.140632	1.48567	3.40111	up	2.97e-05	5.59e-05	**
TCONS_00056304	intergenic	1	25	0.0404592	0.971409	4.58554	up	6.89e-07	1.47e-06	**
TCONS_00056309	intergenic	6	36	0.137728	0.793632	2.52665	up	3.06e-06	6.23e-06	**
TCONS_00056317	intergenic	8	31	0.444666	1.65482	1.89588	up	0.000296986	0.00051332	**
TCONS_00056321	intergenic	5	27	0.344321	1.78567	2.37464	up	0.000105467	0.000189976	**
TCONS_00056323	intergenic	26	68	0.957364	2.40468	1.32871	up	2.83e-05	5.34e-05	**
TCONS_00056330	intergenic	13	41	0.263213	0.797246	1.5988	up	0.000205174	0.000360076	**
TCONS_00056344	intergenic	42	91	2.66437	5.5441	1.05716	up	5.16e-05	9.54e-05	**
TCONS_00056348	intergenic	13	57	0.474937	1.99992	2.07413	up	1.55e-07	3.46e-07	**
TCONS_00056350	intergenic	2	22	0.0538523	0.568907	3.40111	up	2.97e-05	5.59e-05	**
TCONS_00056353	intergenic	2	22	0.0456402	0.482153	3.40111	up	2.97e-05	5.59e-05	**
TCONS_00056354	intergenic	4	28	0.120335	0.808973	2.74904	up	1.81e-05	3.47e-05	**
TCONS_00056391	intergenic	3	22	0.0614341	0.432669	2.81615	up	0.000131801	0.000235609	**
TCONS_00056395	intergenic	39	97	0.913193	2.18129	1.25619	up	1.6e-06	3.33e-06	**
TCONS_00049242	intergenic	12	45	0.425098	1.53096	1.84857	up	1.64e-05	3.15e-05	**
TCONS_00056408	intergenic	28	115	0.752197	2.96699	1.97982	up	3.67e-13	1.15e-12	**
TCONS_00056414	intergenic	6	31	0.317618	1.57602	2.31092	up	4.12e-05	7.68e-05	**
TCONS_00054177	intergenic	2	20	0.101721	0.976911	3.26361	up	9.69e-05	0.000174994	**
TCONS_00056416	intergenic	33	77	0.601392	1.34766	1.16408	up	5.8e-05	0.000106746	**
TCONS_00056417	intergenic	5	34	0.186164	1.21576	2.70722	up	2.53e-06	5.19e-06	**
TCONS_00056429	intergenic	18	47	0.83707	2.09909	1.32635	up	0.000530738	0.000895771	**
TCONS_00056434	intergenic	30	79	1.11166	2.81141	1.33857	up	5.55e-06	1.11e-05	**
TCONS_00054574	intergenic	328	718	9.93145	20.8789	1.07197	up	7.14e-31	4.58e-30	**
TCONS_00054575	intergenic	112	294	1.10136	2.77654	1.334	up	1.62e-18	6.55e-18	**
TCONS_00056440	intergenic	6	32	0.15546	0.796275	2.35672	up	2.47e-05	4.68e-05	**
TCONS_00056448	intergenic	2	19	0.162118	1.4791	3.18961	up	0.000174157	0.000308064	**
TCONS_00056465	intergenic	4	22	0.0664625	0.351062	2.40111	up	0.000457069	0.000775832	**
TCONS_00056473	intergenic	36	236	1.32141	8.31941	2.6544	up	1.04e-35	7.64e-35	**
TCONS_00050604	intergenic	40	87	1.23682	2.58351	1.0627	up	7.06e-05	0.000129007	**
TCONS_00051248	intergenic	209	487	3.25056	7.27421	1.1621	up	3.28e-24	1.68e-23	**
TCONS_00051249	intergenic	210	490	3.9504	8.85242	1.16408	up	2.07e-24	1.06e-23	**
TCONS_00051250	intergenic	210	485	13.1786	29.2305	1.14928	up	1.01e-23	5.09e-23	**
TCONS_00056132	intergenic	15	62	0.313495	1.24445	1.98899	up	9.85e-08	2.23e-07	**
TCONS_00056504	intergenic	2	24	0.0892733	1.02884	3.52665	up	8.97e-06	1.76e-05	**
TCONS_00059937	intergenic	26	70	1.47681	3.81851	1.37053	up	1.36e-05	2.63e-05	**
TCONS_00063388	intergenic	4	49	0.0883442	1.03934	3.55639	up	9.56e-11	2.63e-10	**
TCONS_00063389	intergenic	4	60	0.0938491	1.35197	3.84857	up	1.23e-13	3.95e-13	**
TCONS_00063392	intergenic	2	20	0.06836	0.656519	3.26361	up	9.69e-05	0.000174998	**
TCONS_00063397	intergenic	14	41	0.432887	1.21752	1.49188	up	0.000415552	0.000707937	**
TCONS_00063399	intergenic	124	376	0.61775	1.79897	1.54208	up	1.63e-28	9.64e-28	**
TCONS_00063402	intergenic	9	43	0.15381	0.705758	2.19802	up	2.47e-06	5.08e-06	**
TCONS_00063404	intergenic	57	170	0.870852	2.49438	1.51818	up	1.97e-13	6.28e-13	**
TCONS_00063417	intergenic	0	22	0.001	0.60225	9.23422	up	3.78e-07	8.21e-07	**
TCONS_00063420	intergenic	0	19	0.001	0.796228	9.63704	up	2.85e-06	5.82e-06	**
TCONS_00063429	intergenic	60	154	0.52559	1.29557	1.30158	up	4.77e-10	1.25e-09	**
TCONS_00063431	intergenic	4	31	0.149647	1.11382	2.89588	up	3.41e-06	6.94e-06	**
TCONS_00060794	intergenic	6	43	0.118302	0.814244	2.78298	up	6.96e-08	1.59e-07	**
TCONS_00063441	intergenic	8	31	0.19953	0.742546	1.89588	up	0.000296986	0.000513331	**
TCONS_00063444	intergenic	2	18	0.0660395	0.570809	3.11161	up	0.000311904	0.000537725	**
TCONS_00063453	intergenic	0	24	0.001	0.71175	9.47523	up	9.83e-08	2.22e-07	**
TCONS_00063455	intergenic	2	21	0.0574292	0.579117	3.334	up	5.37e-05	9.91e-05	**
TCONS_00063471	intergenic	14	41	0.63339	1.78144	1.49188	up	0.000415552	0.000707953	**
TCONS_00063475	intergenic	8	34	0.146708	0.598809	2.02915	up	7.25e-05	0.000132343	**
TCONS_00063477	intergenic	2	19	0.10128	0.924039	3.18961	up	0.000174157	0.000308079	**
TCONS_00063481	intergenic	4	24	0.27304	1.57334	2.52665	up	0.000158686	0.000281618	**
TCONS_00061425	intergenic	169	356	2.94645	5.96084	1.01654	up	7.03e-15	2.42e-14	**
TCONS_00061426	intergenic	169	359	6.67563	13.619	1.02864	up	2.95e-15	1.03e-14	**
TCONS_00063488	intergenic	1	17	0.0830781	1.35638	4.02915	up	0.000107379	0.000193312	**
TCONS_00063498	intergenic	4	29	0.266799	1.85767	2.79966	up	1.04e-05	2.04e-05	**
TCONS_00063505	intergenic	0	19	0.001	0.968141	9.91907	up	2.85e-06	5.82e-06	**
TCONS_00061891	intergenic	36	162	0.460251	1.98908	2.11161	up	2.13e-19	9.01e-19	**
TCONS_00063515	intergenic	14	43	1.30211	3.8409	1.56059	up	0.000185214	0.000326742	**
TCONS_00063516	intergenic	24	65	0.268719	0.698948	1.37909	up	2.56e-05	4.84e-05	**
TCONS_00063533	intergenic	10	48	0.24343	1.12217	2.20472	up	5.94e-07	1.27e-06	**
TCONS_00063550	intergenic	14	45	0.257549	0.795039	1.62618	up	8.09e-05	0.00014728	**
TCONS_00063566	intergenic	27	143	0.463807	2.35914	2.34667	up	1.74e-19	7.41e-19	**
TCONS_00063569	intergenic	18	53	0.800398	2.26336	1.49968	up	5.34e-05	9.85e-05	**
TCONS_00063570	intergenic	8	30	0.308184	1.10991	1.84857	up	0.00047014	0.000797216	**
TCONS_00063574	intergenic	3	23	0.0960698	0.707356	2.88028	up	7.52e-05	0.000137169	**
TCONS_00070120	intergenic	34	99	0.673793	1.8842	1.48358	up	3.74e-08	8.7e-08	**
TCONS_00070123	intergenic	6	28	0.303839	1.36174	2.16408	up	0.000186388	0.000328602	**
TCONS_00070134	intergenic	31	139	0.244822	1.05426	2.10643	up	8.46e-17	3.18e-16	**
TCONS_00070136	intergenic	2	23	0.110902	1.22485	3.46524	up	1.63e-05	3.14e-05	**
TCONS_00067422	intergenic	6	31	0.16008	0.794313	2.31092	up	4.12e-05	7.68e-05	**
TCONS_00070143	intergenic	6	26	0.191091	0.795256	2.05716	up	0.000497041	0.000840888	**
TCONS_00064312	intergenic	40	84	0.801544	1.61656	1.01207	up	0.000175823	0.000310892	**
TCONS_00064313	intergenic	40	84	0.781421	1.57597	1.01207	up	0.000175823	0.000310885	**
TCONS_00070171	intergenic	3	40	0.160263	2.05218	3.67865	up	3.47e-09	8.64e-09	**
TCONS_00070187	intergenic	2	25	0.0987102	1.185	3.58554	up	4.91e-06	9.86e-06	**
TCONS_00070196	intergenic	4	23	0.0983981	0.543375	2.46524	up	0.000270009	0.000468802	**
TCONS_00067901	intergenic	6	28	0.450385	2.01853	2.16408	up	0.000186388	0.000328594	**
TCONS_00070216	intergenic	2	24	0.0882607	1.01717	3.52665	up	8.97e-06	1.76e-05	**
TCONS_00070231	intergenic	6	32	0.293033	1.50093	2.35672	up	2.47e-05	4.68e-05	**
TCONS_00068275	intergenic	5	43	0.100279	0.828234	3.04602	up	1.66e-08	3.97e-08	**
TCONS_00070248	intergenic	4	23	0.207973	1.14847	2.46524	up	0.000270009	0.000468813	**
TCONS_00070259	intergenic	12	41	0.276272	0.906533	1.71427	up	9.59e-05	0.000173275	**
TCONS_00070270	intergenic	5	37	0.124973	0.888163	2.82921	up	4.85e-07	1.05e-06	**
TCONS_00070275	intergenic	3	23	0.251021	1.84825	2.88028	up	7.52e-05	0.000137173	**
TCONS_00070277	intergenic	8	30	0.331722	1.19468	1.84857	up	0.00047014	0.000797179	**
TCONS_00065702	intergenic	6	61	0.175526	1.71382	3.28746	up	2.51e-12	7.54e-12	**
TCONS_00065703	intergenic	2	45	0.0447221	0.966384	4.43354	up	2.02e-11	5.77e-11	**
TCONS_00065704	intergenic	6	39	0.111966	0.698948	2.64212	up	6.15e-07	1.32e-06	**
TCONS_00068925	intergenic	160	567	6.86616	23.368	1.76696	up	7.46e-51	7.85e-50	**
TCONS_00068926	intergenic	22	81	1.01903	3.60323	1.8221	up	8.58e-09	2.09e-08	**
TCONS_00065783	intergenic	117	253	3.29476	6.84233	1.05431	up	1.4e-11	4.05e-11	**
TCONS_00069426	intergenic	2	22	0.0495121	0.523057	3.40111	up	2.97e-05	5.59e-05	**
TCONS_00069436	intergenic	2	18	0.106598	0.921375	3.11161	up	0.000311904	0.000537812	**
TCONS_00070317	intergenic	68	157	1.4767	3.27438	1.14884	up	1.2e-08	2.9e-08	**
TCONS_00074215	intergenic	29	64	0.905085	1.9183	1.0837	up	0.000547142	0.000922492	**
TCONS_00071188	intergenic	15	44	0.388651	1.09488	1.49422	up	0.000248095	0.000432403	**
TCONS_00077746	intergenic	2	25	0.0962679	1.15568	3.58554	up	4.91e-06	9.86e-06	**
TCONS_00077747	intergenic	6	27	0.179347	0.775087	2.11161	up	0.00030521	0.000526786	**
TCONS_00077755	intergenic	24	59	0.430322	1.01597	1.23936	up	0.000223406	0.000390835	**
TCONS_00075349	intergenic	44	144	1.32368	4.16043	1.65218	up	6.52e-13	2.02e-12	**
TCONS_00077757	intergenic	7	35	0.284695	1.36708	2.26361	up	1.61e-05	3.1e-05	**
TCONS_00077762	intergenic	4	24	0.186016	1.07188	2.52665	up	0.000158686	0.000281597	**
TCONS_00077767	intergenic	2	51	0.0278082	0.681016	4.61411	up	4.49e-13	1.41e-12	**
TCONS_00077777	intergenic	2	20	0.090135	0.865641	3.26361	up	9.69e-05	0.000175015	**
TCONS_00077781	intergenic	7	33	0.489266	2.21516	2.17872	up	4.37e-05	8.14e-05	**
TCONS_00077784	intergenic	16	55	0.346815	1.14495	1.72304	up	5.38e-06	1.08e-05	**
TCONS_00077805	intergenic	41	106	1.2796	3.17718	1.31205	up	2.1e-07	4.64e-07	**
TCONS_00077813	intergenic	2	22	0.125174	1.32237	3.40111	up	2.97e-05	5.59e-05	**
TCONS_00077817	intergenic	108	227	5.10376	10.3024	1.01334	up	5.83e-10	1.52e-09	**
TCONS_00076515	intergenic	39	97	1.33498	3.18878	1.25619	up	1.6e-06	3.33e-06	**
TCONS_00077838	intergenic	31	91	1.37584	3.87876	1.49528	up	1.13e-07	2.55e-07	**
TCONS_00077867	intergenic	1	25	0.090135	2.1641	4.58554	up	6.89e-07	1.47e-06	**
TCONS_00077884	intergenic	16	53	0.271059	0.862312	1.6696	up	1.26e-05	2.45e-05	**
TCONS_00074111	intergenic	0	25	0.001	2.03081	10.9878	up	5.01e-08	1.16e-07	**
TCONS_00084091	intergenic	8	31	0.20728	0.771391	1.89588	up	0.000296986	0.000513296	**
TCONS_00077947	intergenic	2	31	0.0393013	0.585037	3.89588	up	1.27e-07	2.84e-07	**
TCONS_00078133	intergenic	4	43	0.247692	2.5572	3.36795	up	3.38e-09	8.42e-09	**
TCONS_00078456	intergenic	50	123	1.67227	3.95082	1.24034	up	8.53e-08	1.94e-07	**
TCONS_00084148	intergenic	7	31	0.174588	0.742546	2.08852	up	0.000116689	0.000209433	**
TCONS_00081788	intergenic	199	453	1.70295	3.72299	1.12843	up	1.16e-21	5.39e-21	**
TCONS_00084163	intergenic	17	50	0.569389	1.60833	1.49808	up	8.89e-05	0.000161161	**
TCONS_00078821	intergenic	45	95	2.85468	5.7878	1.01969	up	5.9e-05	0.000108467	**
TCONS_00084167	intergenic	12	44	1.31521	4.63138	1.81615	up	2.56e-05	4.85e-05	**
TCONS_00084173	intergenic	29	73	1.32486	3.20287	1.27353	up	2.67e-05	5.04e-05	**
TCONS_00084190	intergenic	6	40	0.087708	0.561556	2.67865	up	3.58e-07	7.8e-07	**
TCONS_00084192	intergenic	4	31	0.182739	1.36012	2.89588	up	3.41e-06	6.94e-06	**
TCONS_00084197	intergenic	29	72	0.64354	1.53446	1.25363	up	3.79e-05	7.08e-05	**
TCONS_00082174	intergenic	35	139	0.771552	2.94277	1.93134	up	3.65e-15	1.27e-14	**
TCONS_00079230	intergenic	2	21	0.0987102	0.995396	3.334	up	5.37e-05	9.91e-05	**
TCONS_00084207	intergenic	2	36	0.0434325	0.750813	4.11161	up	5.73e-09	1.41e-08	**
TCONS_00082309	intergenic	17	51	0.591452	1.70406	1.52665	up	5.97e-05	0.00010966	**
TCONS_00084214	intergenic	11	39	0.472049	1.60732	1.76765	up	0.000102843	0.000185479	**
TCONS_00084220	intergenic	4	24	0.133974	0.771998	2.52665	up	0.000158686	0.000281644	**
TCONS_00082580	intergenic	45	97	0.948982	1.96454	1.04974	up	3.22e-05	6.06e-05	**
TCONS_00084223	intergenic	3	22	0.0417122	0.293772	2.81615	up	0.000131801	0.000235598	**
TCONS_00084224	intergenic	2	27	0.054672	0.708833	3.69657	up	1.46e-06	3.05e-06	**
TCONS_00084225	intergenic	5	46	0.0692318	0.611699	3.14332	up	2.98e-09	7.46e-09	**
TCONS_00084238	intergenic	1	22	0.0474491	1.00253	4.40111	up	4.63e-06	9.32e-06	**
TCONS_00084243	intergenic	12	39	0.145	0.45258	1.64212	up	0.000225687	0.00039475	**
TCONS_00084249	intergenic	6	36	0.686616	3.95649	2.52665	up	3.06e-06	6.23e-06	**
TCONS_00079826	intergenic	47	103	0.859885	1.80977	1.07359	up	1.28e-05	2.48e-05	**
TCONS_00084250	intergenic	3	24	0.118302	0.908924	2.94168	up	4.28e-05	7.96e-05	**
TCONS_00084252	intergenic	11	39	0.421666	1.43577	1.76765	up	0.000102843	0.000185474	**
TCONS_00083008	intergenic	75	165	3.14905	6.65345	1.07919	up	2.76e-08	6.48e-08	**
TCONS_00083411	intergenic	2	21	0.096867	0.97681	3.334	up	5.37e-05	9.91e-05	**
TCONS_00084421	intergenic	7	28	0.189137	0.726578	1.94168	up	0.000489447	0.000828721	**
TCONS_00012946	intergenic	77	18	0.980666	0.220165	-2.15518	down	1.28e-10	3.5e-10	**
TCONS_00012951	intergenic	63	31	1.6056	0.758759	-1.0814	down	0.000451134	0.000766127	**
TCONS_00011169	intergenic	5905	3028	288.998	142.323	-1.02189	down	3.42e-233	1.9e-231	**
TCONS_00018530	intergenic	114	41	2.12736	0.734792	-1.53366	down	5.45e-10	1.43e-09	**
TCONS_00018531	intergenic	19	2	1.49849	0.151487	-3.30624	down	8.35e-05	0.000151599	**
TCONS_00018532	intergenic	18	2	1.10002	0.117383	-3.22824	down	0.000155632	0.000276489	**
TCONS_00013760	intergenic	50	12	2.55415	0.588712	-2.11721	down	3.31e-07	7.22e-07	**
TCONS_00018549	intergenic	19	3	0.668003	0.101296	-2.72128	down	0.000342669	0.00058837	**
TCONS_00018601	intergenic	153	61	4.57334	1.75112	-1.38497	down	2.62e-11	7.43e-11	**
TCONS_00024308	intergenic	86	17	1.55152	0.294546	-2.39712	down	3.94e-13	1.24e-12	**
TCONS_00024309	intergenic	150	27	3.00837	0.520054	-2.53225	down	3.28e-23	1.62e-22	**
TCONS_00024310	intergenic	150	27	2.08561	0.360538	-2.53225	down	3.28e-23	1.62e-22	**
TCONS_00028471	intergenic	19	3	0.617763	0.0936774	-2.72128	down	0.000342669	0.000588383	**
TCONS_00028495	intergenic	30	1	3.04499	0.0974788	-4.96521	down	8.32e-09	2.03e-08	**
TCONS_00028500	intergenic	16	2	1.00408	0.120538	-3.05832	down	0.000533644	0.000900492	**
TCONS_00028501	intergenic	66	28	1.08505	0.442087	-1.29536	down	3.39e-05	6.37e-05	**
TCONS_00028503	intergenic	28	6	1.49922	0.308534	-2.28071	down	7.22e-05	0.000131881	**
TCONS_00028510	intergenic	42	14	0.476659	0.152592	-1.64328	down	8.33e-05	0.000151205	**
TCONS_00025697	intergenic	522	236	14.1698	6.1525	-1.20358	down	1.96e-28	1.16e-27	**
TCONS_00028577	intergenic	50	20	4.06707	1.56238	-1.38025	down	0.000156232	0.000277462	**
TCONS_00028614	intergenic	20	1	1.05873	0.0508393	-4.38025	down	7.28e-06	1.44e-05	**
TCONS_00028638	intergenic	157	76	3.19543	1.48555	-1.10501	down	1.56e-08	3.73e-08	**
TCONS_00028665	intergenic	21	4	2.05985	0.376809	-2.45063	down	0.000366142	0.000627149	**
TCONS_00028666	intergenic	67	25	2.90727	1.04183	-1.48055	down	3.78e-06	7.66e-06	**
TCONS_00027574	intergenic	142	69	5.99455	2.79745	-1.09954	down	8.55e-08	1.94e-07	**
TCONS_00028709	intergenic	18	2	1.68759	0.180081	-3.22824	down	0.000155632	0.000276509	**
TCONS_00037376	intergenic	70	29	4.5903	1.82636	-1.32962	down	1.32e-05	2.55e-05	**
TCONS_00029841	intergenic	487	27	14.0012	0.745496	-4.23121	down	1.21e-114	3.08e-113	**
TCONS_00037447	intergenic	32	0	2.576	0.001	-11.3309	down	1.19e-10	3.24e-10	**
TCONS_00037448	intergenic	40	0	2.35808	0.001	-11.2034	down	3.94e-13	1.24e-12	**
TCONS_00030541	intergenic	28	7	2.12918	0.511208	-2.05832	down	0.000196775	0.000345976	**
TCONS_00037543	intergenic	12	0	0.636681	0.001	-9.31443	down	0.000187231	0.000330017	**
TCONS_00037554	intergenic	32	4	0.778165	0.0934171	-3.05832	down	5.96e-07	1.28e-06	**
TCONS_00037555	intergenic	31	0	1.49523	0.001	-10.5462	down	2.42e-10	6.49e-10	**
TCONS_00037636	intergenic	30	6	0.68729	0.132012	-2.38025	down	2.45e-05	4.65e-05	**
TCONS_00037677	intergenic	17	0	0.551967	0.001	-9.10844	down	5.28e-06	1.06e-05	**
TCONS_00037680	intergenic	20	0	1.56154	0.001	-10.6087	down	6.21e-07	1.33e-06	**
TCONS_00046415	intergenic	46	19	1.56541	0.620965	-1.33395	down	0.000414114	0.000705537	**
TCONS_00046465	intergenic	21	2	0.456466	0.0417507	-3.45063	down	2.38e-05	4.51e-05	**
TCONS_00046477	intergenic	59	8	1.82431	0.237564	-2.94096	down	1.97e-11	5.63e-11	**
TCONS_00046478	intergenic	22	2	1.54231	0.134655	-3.51775	down	1.26e-05	2.45e-05	**
TCONS_00046514	intergenic	193	92	1.08725	0.497744	-1.12721	down	1.84e-10	4.96e-10	**
TCONS_00039525	intergenic	41	14	1.53882	0.504633	-1.60851	down	0.000129396	0.000231477	**
TCONS_00044116	intergenic	47	0	2.74303	0.001	-11.4216	down	2.67e-15	9.36e-15	**
TCONS_00046663	intergenic	40	6	0.746441	0.107531	-2.79528	down	8.6e-08	1.95e-07	**
TCONS_00056362	intergenic	429	159	5.47566	1.94904	-1.49027	down	3.2e-32	2.14e-31	**
TCONS_00053943	intergenic	39	12	2.04138	0.603232	-1.75876	down	7.06e-05	0.000129012	**
TCONS_00056446	intergenic	24	6	1.23682	0.296955	-2.05832	down	0.000588036	0.000988876	**
TCONS_00056449	intergenic	30	7	0.673412	0.150905	-2.15785	down	7.03e-05	0.000128395	**
TCONS_00056455	intergenic	64	25	3.51548	1.31883	-1.41446	down	1.27e-05	2.46e-05	**
TCONS_00054885	intergenic	47	18	1.6207	0.596103	-1.44298	down	0.000151369	0.000269174	**
TCONS_00056459	intergenic	26	4	0.530567	0.078392	-2.75876	down	2.11e-05	4.02e-05	**
TCONS_00056485	intergenic	19	3	1.4448	0.219089	-2.72128	down	0.000342669	0.000588397	**
TCONS_00055849	intergenic	138	55	12.157	4.65323	-1.38548	down	2.43e-10	6.5e-10	**
TCONS_00055850	intergenic	130	54	6.52655	2.60363	-1.3258	down	2.85e-09	7.13e-09	**
TCONS_00063378	intergenic	20	3	1.015	0.146218	-2.79528	down	0.000190629	0.000335758	**
TCONS_00063395	intergenic	23	4	0.50702	0.0846841	-2.58188	down	0.000118654	0.000212728	**
TCONS_00063557	intergenic	66	28	2.34873	0.956956	-1.29536	down	3.39e-05	6.37e-05	**
TCONS_00066999	intergenic	2703	542	79.9764	15.4014	-2.37651	down	0	0	**
TCONS_00070132	intergenic	26	0	1.69544	0.001	-10.7274	down	8.59e-09	2.09e-08	**
TCONS_00070168	intergenic	26	2	1.27247	0.0940047	-3.75876	down	9.71e-07	2.05e-06	**
TCONS_00070181	intergenic	61	7	0.845631	0.0931952	-3.1817	down	1.32e-12	4.05e-12	**
TCONS_00064551	intergenic	43	4	3.46149	0.309243	-3.48458	down	6.65e-10	1.73e-09	**
TCONS_00070239	intergenic	41	2	1.58467	0.0742388	-4.41587	down	4.97e-11	1.39e-10	**
TCONS_00068267	intergenic	78	2	2.63518	0.0648918	-5.34372	down	5.7e-22	2.68e-21	**
TCONS_00066622	intergenic	78	26	2.72183	0.871335	-1.64328	down	7.14e-08	1.63e-07	**
TCONS_00074494	intergenic	97	47	2.6547	1.23534	-1.10364	down	9.24e-06	1.81e-05	**
TCONS_00077730	intergenic	25	6	0.422916	0.0974788	-2.11721	down	0.000351292	0.000602716	**
TCONS_00077731	intergenic	24	2	0.617047	0.0493835	-3.64328	down	3.52e-06	7.14e-06	**
TCONS_00077752	intergenic	3612	1483	335.944	132.466	-1.3426	down	1.18e-220	6.18e-219	**
TCONS_00077761	intergenic	27	6	0.537352	0.114681	-2.22824	down	0.000123079	0.000220473	**
TCONS_00077812	intergenic	24	3	0.672604	0.0807447	-3.05832	down	1.74e-05	3.34e-05	**
TCONS_00084099	intergenic	21	3	0.673412	0.0923906	-2.86567	down	0.000105504	0.000190035	**
TCONS_00084179	intergenic	43	13	2.31298	0.67157	-1.78414	down	2.45e-05	4.65e-05	**
TCONS_00084233	intergenic	18	0	0.540115	0.001	-9.07712	down	2.59e-06	5.31e-06	**
TCONS_00079887	intergenic	68	20	2.09981	0.593125	-1.82385	down	6.39e-08	1.46e-07	**
TCONS_00084262	intergenic	19	2	1.10889	0.112101	-3.30624	down	8.35e-05	0.000151596	**
TCONS_00008278	antisense	344	863	3.33638	8.03845	1.26863	up	1.46e-47	1.42e-46	**
TCONS_00010052	antisense	36	87	1.67081	3.87783	1.2147	up	9.71e-06	1.9e-05	**
TCONS_00013871	antisense	4	24	0.337111	1.94254	2.52665	up	0.000158686	0.000281624	**
TCONS_00017882	antisense	60	156	2.36604	5.908	1.32019	up	2.36e-10	6.31e-10	**
TCONS_00026661	antisense	27	82	1.40382	4.09454	1.54435	up	2.57e-07	5.64e-07	**
TCONS_00021683	antisense	16	46	0.257245	0.710279	1.46524	up	0.000220307	0.000385622	**
TCONS_00033197	antisense	107	228	0.726982	1.48771	1.03311	up	2.83e-10	7.54e-10	**
TCONS_00033505	antisense	53	161	2.5097	7.32178	1.54468	up	4.36e-13	1.37e-12	**
TCONS_00033506	antisense	60	175	2.0478	5.73614	1.486	up	2.11e-13	6.71e-13	**
TCONS_00034116	antisense	701	1497	5.49155	11.2627	1.03627	up	2.99e-59	3.71e-58	**
TCONS_00030020	antisense	7	39	0.340447	1.82163	2.41973	up	2.08e-06	4.3e-06	**
TCONS_00032140	antisense	34	77	0.927253	2.01676	1.12101	up	9.57e-05	0.000173021	**
TCONS_00053814	antisense	1909	3976	59.8999	119.815	1.00018	up	1.22e-145	4.01e-144	**
TCONS_00053815	antisense	1909	3976	58.9491	117.913	1.00018	up	1.22e-145	4.01e-144	**
TCONS_00059523	antisense	21	54	0.933798	2.30607	1.30425	up	0.000241494	0.000421364	**
TCONS_00065547	antisense	201	435	2.92175	6.0727	1.0555	up	6.94e-19	2.86e-18	**
TCONS_00074637	antisense	39	82	3.77781	7.62842	1.01383	up	0.000206188	0.000361814	**
TCONS_00074799	antisense	109	243	2.25986	4.83844	1.09831	up	7.61e-12	2.23e-11	**
TCONS_00071738	antisense	439	974	3.13984	6.69032	1.09138	up	1.87e-42	1.62e-41	**
TCONS_00071739	antisense	439	974	3.29003	7.01033	1.09138	up	1.87e-42	1.62e-41	**
TCONS_00080743	antisense	58	129	1.2883	2.75185	1.09493	up	6.8e-07	1.45e-06	**
TCONS_00037049	antisense	171	58	8.31664	2.7091	-1.61819	down	2.51e-15	8.81e-15	**
TCONS_00077145	antisense	123	39	3.02574	0.921375	-1.71543	down	2.75e-12	8.23e-12	**
