# Supplementary material for: Identification of Maize Long Non-Coding RNAs Responsive to Drought Stress
Source: PLoS One. 2014 Jun 3;9(6):e98958. doi: 10.1371/journal.pone.0098958 (PMC4044008; doi:10.1371/journal.pone.0098958)
Supplement: Table S3 — The lncRNAs were homologous to known lncRNAs in maize. (XLS) [file pone.0098958.s006.xls]

## Sheet: Sheet1
Table_S3 The lncRNAs were homologued to known lncRNAs in maize [27]
LncRNA_ID	Known_lncRNA[27]	Query_len	Sbject_len	Hit_len	Percent_identity	Percent_query_aligned	Percent_Sbject_aligned
GRMZM2G030880_T02	Z27kG1_23358	1934	669	669	100	34.59	100
GRMZM5G866989_T01	Z27kG1_18145	1278	1266	1266	99.9	99.06	100
GRMZM5G899260_T01	Z27kG1_22394	1863	2087	1863	100	100	89.27
GRMZM5G845018_T01	Z27kG1_19670	1307	1297	1297	100	99.23	100
GRMZM5G845018_T02	Z27kG1_19670	1304	1297	1294	99.8	99.23	99.77
GRMZM2G025303_T01	Z27kG1_6431	1603	1578	1560	99.6	97.32	98.86
GRMZM2G022804_T01	Z27kG1_7381	1694	1631	1630	99.9	96.22	99.94
GRMZM5G891425_T01	Z27kG1_10422	1664	1664	1652	100	99.28	99.28
GRMZM2G157127_T01	Z27kG1_12090	1488	1470	1396	99	93.82	94.97
GRMZM5G873675_T01	Z27kG1_24364	812	1584	661	97.4	81.4	41.73
GRMZM2G073764_T02	Z27kG1_15801	864	1271	864	100	100	67.98
GRMZM2G448927_T09	Z27kG1_12561	682	1472	644	100	94.43	43.75
GRMZM2G366681_T01	Z27kG1_1069	1369	797	797	100	58.22	100
GRMZM5G865162_T01	Z27kG1_6652	1141	1163	1119	99.4	98.07	96.22
GRMZM2G380112_T01	Z27kG1_4555	1356	1373	1235	96.4	91.08	89.95
GRMZM2G166686_T01	Z27kG1_24226	1749	1300	1300	100	74.33	100
GRMZM2G002483_T01	Z27kG1_20621	459	1942	459	99.8	100	23.64
GRMZM2G002483_T01	Z27kG1_7006	459	1816	424	99.8	92.37	23.35
GRMZM2G015599_T01	Z27kG1_14377	1441	1434	1434	100	99.51	100
GRMZM2G141136_T01	Z27kG1_7954	2032	467	467	97.9	22.98	100
GRMZM2G141136_T02	Z27kG1_7954	1445	467	467	97.9	32.32	100
GRMZM2G333013_T01	Z27kG1_2835	1620	1580	1570	99.4	96.91	99.37
GRMZM2G048567_T01	Z27kG1_20115	1523	1513	1506	99.5	98.88	99.54
GRMZM2G400961_T01	Z27kG1_3692	2599	728	728	100	28.01	100
GRMZM5G804251_T01	Z27kG1_11344	1929	1927	1929	98.9	100	100.1
GRMZM2G446185_T01	Z27kG1_15112	1289	661	661	100	51.28	100
GRMZM2G090566_T01	Z27kG1_9675	1269	1269	1269	100	100	100
GRMZM5G834532_T01	Z27kG1_14446	1372	1345	1345	100	98.03	100
GRMZM2G119081_T01	Z27kG1_10249	1797	1797	1797	100	100	100
GRMZM2G071744_T01	Z27kG1_10654	1555	1302	1302	99.9	83.73	100
GRMZM2G071758_T01	Z27kG1_6784	1550	1487	1487	100	95.94	100
GRMZM2G082714_T01	Z27kG1_10779	1179	1179	1179	100	100	100
GRMZM2G143426_T01	Z27kG1_19043	1347	1335	1335	100	99.11	100
GRMZM2G036547_T01	Z27kG1_11176	1311	1285	1132	100	86.35	88.09
GRMZM2G703348_T01	Z27kG1_22301	1862	1687	1687	100	90.6	100
GRMZM2G540322_T01	Z27kG1_19807	734	1272	734	100	100	57.7
GRMZM2G587231_T01	Z27kG1_11256	3237	1845	1848	98.9	57.09	100.16
GRMZM2G029267_T01	Z27kG1_7944	1440	1406	1406	100	97.64	100
GRMZM2G082943_T01	Z27kG1_10826	1283	1165	1165	99	90.8	100
GRMZM2G346312_T01	Z27kG1_4112	315	1792	315	100	100	17.58
GRMZM2G111189_T01	Z27kG1_2679	1761	1761	1761	99.9	100	100
GRMZM2G369834_T01	Z27kG1_9028	1484	1407	1407	99	94.81	100
GRMZM2G174719_T01	Z27kG1_15511	725	640	640	100	88.28	100
GRMZM2G413460_T01	Z27kG1_1496	2200	2279	1982	99.5	90.09	86.97
GRMZM2G413422_T01	Z27kG1_1496	2200	2279	1982	99.6	90.09	86.97
GRMZM2G430029_T01	Z27kG1_18461	1720	1512	1512	100	87.91	100
GRMZM2G389625_T01	Z27kG1_8323	1895	1837	1837	99.9	96.94	100
GRMZM2G086190_T01	Z27kG1_11801	557	1520	552	100	99.1	36.32
GRMZM2G111774_T02	Z27kG1_2597	815	758	746	97.5	91.53	98.42
GRMZM2G040548_T01	Z27kG1_14114	1056	925	904	100	85.61	97.73
GRMZM2G118490_T02	Z27kG1_1673	1226	1226	1090	99.4	88.91	88.91
GRMZM2G118490_T01	Z27kG1_18071	1360	1156	1156	99.4	85	100
GRMZM2G167812_T02	Z27kG1_13310	1299	1293	1247	100	96	96.44
GRMZM5G866910_T01	Z27kG1_4726	1345	1304	1304	99.5	96.95	100
GRMZM2G045973_T01	Z27kG1_12467	1460	1460	1460	100	100	100
GRMZM2G025477_T02	Z27kG1_19364	1397	1397	1397	100	100	100
GRMZM2G025477_T01	Z27kG1_19364	1507	1397	1347	100	89.38	96.42
GRMZM2G159364_T01	Z27kG1_15424	1599	1409	1409	98.7	88.12	100
GRMZM2G159364_T02	Z27kG1_4946	1413	1396	1397	99.4	98.87	100.07
GRMZM2G159364_T03	Z27kG1_4946	1353	1396	1184	99.3	87.51	84.81
GRMZM2G068176_T01	Z27kG1_17528	667	1949	658	95.1	98.65	33.76
GRMZM2G179551_T01	Z27kG1_14881	1457	1151	1151	100	79	100
GRMZM2G002240_T01	Z27kG1_18253	1534	1086	1006	98.8	65.58	92.63
GRMZM2G377168_T01	Z27kG1_3998	1052	584	584	100	55.51	100
GRMZM5G877956_T03	Z27kG1_5290	1839	1803	1803	100	98.04	100
GRMZM5G877956_T04	Z27kG1_14286	1285	1285	1285	100	100	100
GRMZM5G877956_T01	Z27kG1_2230	1840	1573	1351	99.2	73.42	85.89
GRMZM5G877956_T02	Z27kG1_2230	1615	1573	1561	99.5	96.66	99.24
GRMZM5G847462_T01	Z27kG1_7126	1011	1351	1000	98.5	98.91	74.02
GRMZM2G146298_T01	Z27kG1_7126	1361	1351	1150	99.3	84.5	85.12
GRMZM2G108487_T01	Z27kG1_12721	1303	1253	1253	100	96.16	100
GRMZM2G122013_T03	Z27kG1_5369	1668	1496	1497	98.1	89.75	100.07
GRMZM2G122013_T04	Z27kG1_16295	1316	696	696	99	52.89	100
GRMZM2G356338_T01	Z27kG1_16226	854	1289	831	100	97.31	64.47
GRMZM2G349895_T01	Z27kG1_1864	2337	513	514	99.8	21.99	100.19
GRMZM2G701044_T01	Z27kG1_7550	857	1374	823	99.1	96.03	59.9
GRMZM2G114398_T04	Z27kG1_14861	449	1618	360	100	80.18	22.25
GRMZM2G114398_T01	Z27kG1_14861	420	1618	397	100	94.52	24.54
GRMZM5G873765_T01	Z27kG1_17175	1390	1241	995	94.7	71.58	80.18
GRMZM5G840614_T01	Z27kG1_12905	1310	1671	1298	100	99.08	77.68
GRMZM5G853742_T01	Z27kG1_15383	975	484	468	99.8	48	96.69
GRMZM2G381318_T01	Z27kG1_13153	1269	481	481	100	37.9	100
GRMZM2G000816_T05	Z27kG1_11425	454	464	454	98.2	100	97.84
GRMZM2G460617_T01	Z27kG1_6134	897	879	879	100	97.99	100
GRMZM2G160354_T01	Z27kG1_3002	776	600	600	100	77.32	100
GRMZM2G087575_T01	Z27kG1_10048	1543	1543	1543	100	100	100
GRMZM2G038926_T01	Z27kG1_19096	967	1392	961	97.8	99.38	69.04
GRMZM2G089750_T01	Z27kG1_9201	1418	1418	1418	99.9	100	100
GRMZM2G700046_T01	Z27kG1_12212	1587	1477	1235	99.9	77.82	83.62
GRMZM2G086935_T01	Z27kG1_11027	828	534	527	100	63.65	98.69
GRMZM2G119203_T01	Z27kG1_4555	1372	1373	1371	98.9	99.93	99.85
GRMZM2G119209_T01	Z27kG1_4555	1374	1373	1373	100	99.93	100
GRMZM2G066609_T01	Z27kG1_976	1482	1482	1482	100	100	100
GRMZM2G066609_T02	Z27kG1_976	1897	1482	1279	100	67.42	86.3
GRMZM5G886969_T08	Z27kG1_9656	1616	1229	1229	98.9	76.05	100
GRMZM5G886969_T09	Z27kG1_23427	1672	1282	1282	98.9	76.67	100
GRMZM5G886969_T09	Z27kG1_13890	1672	1104	918	98.7	54.9	83.15
GRMZM5G886969_T10	Z27kG1_23427	1677	1282	1287	98.5	76.74	100.39
GRMZM5G886969_T10	Z27kG1_13890	1677	1104	923	99.2	55.04	83.61
GRMZM5G886969_T02	Z27kG1_13890	1416	1104	1099	98.9	77.61	99.55
GRMZM5G886969_T02	Z27kG1_23427	1416	1282	1040	99.3	73.45	81.12
GRMZM5G886969_T03	Z27kG1_13890	1421	1104	1104	99.4	77.69	100
GRMZM5G886969_T03	Z27kG1_23427	1421	1282	1045	98.9	73.54	81.51
GRMZM5G886969_T04	Z27kG1_11774	1453	1324	1324	99.5	91.12	100
GRMZM5G886969_T05	Z27kG1_23184	1815	1789	1789	99.2	98.57	100
GRMZM5G886969_T06	Z27kG1_23184	1819	1789	1793	99	98.57	100.22
GRMZM2G049913_T02	Z27kG1_17564	997	622	622	98.7	62.39	100
GRMZM2G467370_T01	Z27kG1_8479	706	499	494	100	69.97	99
GRMZM2G171346_T01	Z27kG1_22391	1419	1419	1344	100	94.71	94.71
GRMZM2G123842_T01	Z27kG1_23637	871	1568	871	100	100	55.55
GRMZM2G145632_T01	Z27kG1_6721	1666	1582	1569	99.6	94.18	99.18
GRMZM2G162278_T01	Z27kG1_23094	1377	1344	1325	100	96.22	98.59
GRMZM2G700599_T01	Z27kG1_2731	1842	1635	1635	100	88.76	100
GRMZM5G808787_T01	Z27kG1_18757	1650	1642	1642	100	99.52	100
GRMZM2G064530_T01	Z27kG1_6153	1001	1218	975	99	97.4	80.05
GRMZM2G064530_T02	Z27kG1_6153	1395	1218	1226	99.2	87.89	100.66
GRMZM2G468140_T01	Z27kG1_6153	1754	1218	1219	99.8	69.5	100.08
GRMZM2G153648_T10	Z27kG1_15319	601	2200	482	100	80.2	21.91
GRMZM2G100965_T01	Z27kG1_14965	1444	1369	1369	100	94.81	100
GRMZM5G850922_T01	Z27kG1_5868	1070	1437	1030	99.9	96.26	71.68
GRMZM2G102494_T01	Z27kG1_18422	1572	1573	1409	100	89.63	89.57
GRMZM2G127911_T03	Z27kG1_2852	1563	1538	1484	98.9	94.95	96.49
GRMZM2G323413_T01	Z27kG1_2909	1614	1606	1606	99.6	99.5	100
GRMZM2G047956_T01	Z27kG1_17175	1284	1241	1241	100	96.65	100
GRMZM2G439337_T01	Z27kG1_10794	1651	1390	1390	99.9	84.19	100
GRMZM2G092146_T01	Z27kG1_24274	912	830	830	100	91.01	100
GRMZM2G103900_T03	Z27kG1_21543	1032	1137	839	99.6	81.3	73.79
GRMZM2G103900_T03	Z27kG1_4157	1032	1104	832	98.6	80.62	75.36
GRMZM2G084037_T01	Z27kG1_11998	1669	728	727	99.9	43.56	99.86
GRMZM2G071074_T01	Z27kG1_16725	1414	1413	1414	99.9	100	100.07
GRMZM2G080409_T01	Z27kG1_15414	1470	1470	1470	99.2	100	100
