# Supplementary material for: Identification of Maize Long Non-Coding RNAs Responsive to Drought Stress
Source: PLoS One. 2014 Jun 3;9(6):e98958. doi: 10.1371/journal.pone.0098958 (PMC4044008; doi:10.1371/journal.pone.0098958)
Supplement: Table S6 — The tissue specific expression of 57 lncRNAs. (XLS) [file pone.0098958.s009.xls]

## Sheet: Sheet1
Table_S6 The tissue specific expression of 57 lncRNAs
Gene_ID	10DAP_Whole_Seed	R1_Anthers	R1_Innermost_Husk	R1_Pre-pollination_Cob	R1_Silks	V1_GH_Primary_Root	V1_Pooled_Leaves	V3_Topmost_Leaf	V4_Stem_and_SAM
GRMZM2G047781_T02	149.086	59.7141	120.259	128	93.0542	88.0347	25.4572	44.6318	210.839
GRMZM2G110279_T02	7231.1	719.076	4544.8	10960.3	2368.9	3236.01	792.353	1192.69	7750.1
GRMZM2G110279_T01	7231.1	719.076	4544.8	10960.3	2368.9	3236.01	792.353	1192.69	7750.1
GRMZM5G824689_T01	76.1093	182.278	52.3457	70.5219	97.0059	64.8934	4770.75	3147.52	61.3929
GRMZM2G509619_T01	427.565	182.278	187.403	158.683	114.563	1351.18	38.0546	39.3966	421.679
GRMZM2G136635_T02	873.098	274.374	421.679	439.586	60.1295	115.36	203.657	613.109	6517.03
GRMZM2G136635_T01	962.071	324.034	504.951	533.742	56.8859	131.599	207.937	719.076	6653.97
GRMZM2G061439_T01	54.1917	45.5696	82.1393	44.6318	60.1295	357.054	190.019	2503.97	149.086
GRMZM5G805389_T01	680.287	1105.13	106.153	1897.65	548.748	188.706	367.093	661.685	317.365
GRMZM5G847669_T01	30.6965	35.261	35.7532	37.2715	43.1115	38.3193	88.647	101.829	29.2426
GRMZM2G039630_T01	103.968	104.691	165.421	77.7085	90.5097	436.549	195.361	385.343	380.038
GRMZM2G133675_T03	1686.71	2740.08	4640.29	2936.74	1038.29	770.686	2452.44	1217.75	592.224
GRMZM2G495234_T01	600.491	1105.13	675.588	300.246	203.657	340.144	280.139	266.871	272.479
GRMZM2G166005_T01	213.783	43.4113	124.5	372.217	133.436	70.0348	40.5042	77.7085	261.379
GRMZM2G077088_T01	2401.97	203.657	484.382	3258.52	837.532	1663.49	1438.15	4737.79	6984.79
GRMZM2G177942_T03	526.394	74.5429	142.025	962.071	146.018	98.36	56.493	178.527	187.403
GRMZM2G117108_T03	704.277	254.232	530.056	719.076	430.539	572.051	867.067	1458.23	935.763
GRMZM2G000816_T05	5712.87	2683.69	831.746	1089.92	719.076	1552.09	114.563	754.826	982.286
GRMZM2G088349_T01	149.086	76.6386	143.013	184.823	116.97	98.36	78.7932	114.563	324.034
GRMZM2G063431_T02	754.826	6122.9	6251.56	7696.57	196.72	1448.15	1192.69	2574.36	458.253
GRMZM2G095868_T01	474.413	685.019	1217.75	436.549	335.461	666.287	139.102	166.572	261.379
GRMZM2G552469_T01	572.051	302.334	439.586	191.341	173.645	102.537	284.05	328.557	596.344
GRMZM5G841053_T01	4803.93	4451.27	5518.27	6122.9	5752.61	2076.59	3236.01	3875.05	4389.98
GRMZM2G025303_T01	49.5221	28.0514	47.1766	36.0019	34.0598	33.3589	36.7583	31.3414	76.6386
GRMZM5G873675_T02	1530.73	501.463	1097.5	1618	477.713	891.444	989.119	1398.83	1722.16
GRMZM5G873675_T01	1541.37	630.346	1120.56	1606.83	461.44	739.292	1016.93	1226.22	1618
GRMZM2G142660_T04	436.549	474.413	308.687	300.246	377.413	372.217	221.322	243.875	272.479
GRMZM2G044992_T01	49.18	53.8174	39.3966	54.1917	38.8542	32.8996	75.5835	73.0089	35.7532
GRMZM2G084547_T02	2368.9	2076.59	2977.74	4067.71	3125.78	1820.35	1770.57	2241.11	2759.13
GRMZM2G010323_T05	15825.9	9741.98	14868.8	19756	13493.7	14164.6	11036.5	14066.7	25531.7
GRMZM2G555422_T01	256	196.72	324.034	233.941	335.461	194.012	114.563	121.095	315.173
GRMZM2G176677_T05	1389.16	497.999	831.746	1160.07	814.629	685.019	130.69	294.067	1251.98
GRMZM2G397297_T02	694.581	442.643	445.722	484.382	337.794	699.413	70.0348	85.0359	724.077
GRMZM2G047777_T03	2005.85	1251.98	2076.59	2797.65	1016.93	1370.04	1045.52	1060.11	1964.57
GRMZM2G047777_T04	2005.85	1251.98	2076.59	2797.65	1016.93	1370.04	1045.52	1060.11	1964.57
GRMZM2G380195_T02	73.0089	53.0765	76.6386	83.2859	67.1819	58.4852	41.6429	39.3966	85.0359
GRMZM2G380195_T04	73.0089	53.0765	76.6386	83.2859	67.1819	58.4852	41.6429	39.3966	85.0359
GRMZM2G380195_T05	68.1197	46.5271	75.5835	77.7085	78.7932	61.8199	39.1245	36.2523	85.0359
GRMZM5G858444_T01	4329.55	4837.35	6080.61	7181.15	3061.45	1937.53	4705.07	3875.05	5367.37
GRMZM2G126853_T04	1448.15	2076.59	1438.15	1833.01	1640.59	1770.57	1243.34	2019.8	1652
GRMZM2G105579_T01	62.2499	46.5271	49.5221	73.0089	32	45.8866	34.7755	54.9482	95.6704
GRMZM2G105579_T02	73.5167	60.9688	55.7152	72.5046	41.0696	65.3448	44.0173	60.9688	78.249
GRMZM2G105579_T03	52.3457	53.8174	53.8174	52.3457	37.7918	42.2243	35.5062	51.6251	66.257
GRMZM2G075489_T01	1152.06	352.139	714.109	1468.37	1120.56	600.491	526.394	625.992	962.071
GRMZM5G841309_T01	148.056	290.018	188.706	131.599	83.8652	155.417	216.767	181.019	89.8845
GRMZM2G023858_T02	3236.01	4011.71	2683.69	2817.11	3147.52	2179.83	1200.98	1770.57	3281.18
GRMZM2G180435_T01	6472.02	4240.45	4737.79	4870.99	2610.3	5404.7	3956.48	3236.01	6338.83
GRMZM2G073495_T03	13216	11585.2	7033.37	10226.3	9089.59	9541.5	8135.41	10226.3	16612.7
GRMZM2G094074_T03	37.014	32.8996	88.0347	89.8845	42.5179	38.0546	39.3966	91.7731	113.772
GRMZM2G061465_T04	1530.73	1448.15	1323.37	1652	929.3	2288.2	1128.35	1562.89	2721.15
GRMZM2G443881_T03	10809.4	4451.27	8964.45	14164.6	8135.41	5367.37	2797.65	4482.23	9741.98
GRMZM2G002910_T03	639.145	324.034	776.047	442.643	167.73	362.039	125.366	139.102	694.581
GRMZM2G144645_T05	968.763	380.038	625.992	837.532	544.958	855.13	367.093	680.287	1209.34
GRMZM2G399541_T01	100.427	41.3553	48.1679	42.5179	48.8403	39.1245	55.3304	78.249	46.5271
GRMZM2G474658_T05	3040.3	1573.76	2336.28	2556.58	922.88	1089.92	1795.29	2164.77	2916.45
GRMZM2G167594_T02	9877.98	20311.4	11993.8	13873.1	12077.2	8841.04	11190.6	9410.14	9216.48
GRMZM2G556522_T01	2149.82	1758.34	1269.46	1820.35	1226.22	552.565	83.2859	240.518	942.272
